# Supplementary material for: Pericytes orchestrate a tumor-restraining microenvironment in glioblastoma
Source: Nat Commun. 2025 Dec 4;16:10918. doi: 10.1038/s41467-025-66985-1 (PMC12680652; doi:10.1038/s41467-025-66985-1)
Supplement: Supplementary file 4 — Source data [file 41467_2025_66985_MOESM4_ESM.xlsx]

## Sheet: Fig2B_left
Animal ID	Survival time/onset of grave symptoms	ret/ret (6)	ret/+ (5)	+/+ (3)
#158	29	1
#173	26	1
#185	27	1
#196	26	1
#197	27	1
#198	21	1
#252	22	1
#253	22	1
#255	22	1
#202	28	1
#159	26		1
#174	26		1
#184	48		1
#186	52		1
#189	45		1
#188	46		1
#191	40		1
#204	43		1
#205	31		1
#257	34		1
#258	36		1
#164	63			1
#165	65			1
#190	39			1
#260	41			1
#261	39			1
#227	33			1
#203	54			1

## Sheet: Fig2B_right
Animal ID	Survival time/onset of grave symptoms	Pdgf-bret/+ (10)	Pdgf-bret/ret (8)
#272	41	1
#352	44	1
#280	44	1
#279	44	1
#361	45	1
#338	47	1
#283	51	1
#282	51	1
#364	66	1
#334	82	1
#271	44		1
#273	27		1
#274	39		1
#332	52		1
#333	43		1
#337	34		1
#344	45		1
#358	33		1

## Sheet: Fig2D
Data as plotted
Animal ID	ret/+	ret/ret
502_1	0.455
513_1	0.681
513_2	0.573
513_3	1.220
516_1	0.057
516_2	0.201
516_3	0.000
516_4	0.092
506_1		0.133
506_2		0.071
510_1		0.049
510_2		0.010
510_3		0.112
510_4		0.303
510_5		0.070
515_1		0.051
515_2		0.104
515_3		0.300
519_1		0.029
519_2		0.055
519_3		0.274
519_4		0.185
	502		506		510		513		515		516		519
Area
	Podo	asma	Podo	asma	Podo	asma	Podo	asma	Podo	asma	Podo	asma	Podo	asma
1	33592	15281	27254	3632	58701	2850	44435	30248	45747	2351	30255	1725	39388	1145
2			45151	3218	70732	681	30561	17512	37021	3848	26160	5256	40564	2251
3					48796	5471	26752	32645	40090	12025	24838	0	38766	10613
4					41538	12604					23396	2144	27285	5060
5					68834	4788
Average	33592	15281	36202.5	3425	57720.2	5278.8	33916	26801.7	40952.7	6074.67	26162.2	2281.25	36500.8	4767.25
					Asma/podo	Average/mouse	Average	SDEV	root of n	SEM	SEM of fold
				502_1	0.4549	0.4549	0.455656	0.368642	1.73	0.213088	0
				513_1	0.680725
				513_2	0.573018	0.824675
				513_3	1.22028
				516_1	0.0570154
				516_2	0.200917	0.0873931
				516_3	0
				516_4	0.0916396
				506_1	0.133265	0.102268
				506_2	0.071272
				510_1	0.0485511	0.108658	0.132122	0.0232326	2	0.0116163	0.0254936
				510_2	0.00962789
				510_3	0.11212
				510_4	0.303433
				510_5	0.0695586
				515_1	0.0513913	0.151761
				515_2	0.103941
				515_3	0.29995
				519_1	0.0290698	0.135946
				519_2	0.0554926
				519_3	0.273771
				519_4	0.18545

## Sheet: Fig2E
Data as plotted
	PDGFRβ+ area/PODXL+ area
Animal ID	ret+	retret
#272 ret+	0.42980336
#272 ret+	0.00000000
#272 ret+	0.00000000
#272 ret+	0.73017525
#272 ret+	0.88029047
#272 ret+	0.05776485
#272 ret+	0.04391201
#272 ret+	0.06320344
#272 ret+	0.03480874
#272 ret+	1.83482544
#272 ret+	0.78984392
#272 ret+	0.57813320
#272 ret+	0.96476234
#273 retret		0.00000000
#273 retret		0.11336078
#273 retret		0.00545569
#273 retret		0.00000000
#273 retret		0.03711364
#273 retret		0.18840058
#273 retret		0.00387277
#273 retret		0.38868526
#273 retret		0.76333251
#273 retret		0.00000000
#273 retret		0.00000000
#273 retret		0.00000000
#279 ret/+	0.60360181
#279 ret/+	0.45435774
#279 ret/+	0.23321721
#279 ret/+	0.12862919
#279 ret/+	0.27707408
#279 ret/+	0.27370609
#279 ret/+	0.23638943
#279 ret/+	0.45487216
#279 ret/+	0.34196527
#279 ret/+	1.10218633
#279 ret/+	1.54237836
#279 ret/+	1.11054060
#280 ret/+	0.76551335
#280 ret/+	1.33736313
#280 ret/+	2.03939345
#280 ret/+	2.04277663
#280 ret/+	0.32421159
#280 ret/+	0.82953188
#280 ret/+	1.71172513
#280 ret/+	1.56201281
#280 ret/+	0.83765578
#280 ret/+	2.29411772
#280 ret/+	1.24094857
#280 ret/+	0.57224584
#282 ret/+	0.53850086
#282 ret/+	0.15373018
#282 ret/+	0.05245626
#282 ret/+	0.39192532
#282 ret/+	0.59487286
#282 ret/+	0.21233439
#282 ret/+	0.11768832
#282 ret/+	0.66866403
#282 ret/+	0.17015231
#282 ret/+	0.11046523
#282 ret/+	0.04210298
#282 ret/+	0.02552529
#283 ret/+	0.11974129
#283 ret/+	0.74035468
#283 ret/+	0.17684415
#283 ret/+	0.29322439
#283 ret/+	0.40971841
#283 ret/+	0.20644580
#283 ret/+	0.16117491
#283 ret/+	0.91040069
#283 ret/+	0.14277218
#283 ret/+	0.43326733
#283 ret/+	0.19801967
#283 ret/+	0.28872261
#271 ret/ret		0.00000000
#271 ret/ret		0.09285131
#271 ret/ret		0.81596917
#271 ret/ret		0.08700445
#271 ret/ret		0.41596321
#271 ret/ret		0.41713446
#271 ret/ret		0.23239153
#271 ret/ret		0.15869147
#271 ret/ret		0.25610028
#271 ret/ret		0.00000000
#271 ret/ret		0.02884681
#271 ret/ret		0.06669762
#271 ret/ret		0.29077993
#271 ret/ret		0.32752793
#271 ret/ret		0.00000000
#274 ret/ret		0.00000000
#274 ret/ret		0.00000000
#274 ret/ret		0.00000000
#274 ret/ret		0.06491359
#274 ret/ret		0.00000000
#274 ret/ret		0.00000000
#274 ret/ret		0.00000000
#274 ret/ret		0.23992639
#274 ret/ret		0.02743245
#274 ret/ret		0.24319737
#274 ret/ret		0.00000000
#274 ret/ret		0.00000000
#274 ret/ret		1.38217198
Section	Count	Total Area	Average Size	%Area	PRb/Podo	MEAN								#272 ret/+	#273 ret/ret	#279 ret/+	#280 ret/+	#282 ret/+	#283 ret/+	#271 ret/ret	#274 ret/ret
#272_ret+_20x_PRb488_Podo647_Dapi_i,vsi - DAPI, CY2, CY5, CY3 - C=2	5	2491.8	498.36	37.839	0.429803	1.00028		Mean ret/ret	Mean ret/+	42.9803	42.9803	0		0.429803	0	0.603602	0.765513	0.538501	0.119741	0	0
#272_ret+_20x_PRb488_Podo647_Dapi_i,vsi - DAPI, CY2, CY5, CY3 - C=1	11	1070.98	97.362	16.263		#DIV/0!		0.661573	0.532291	0	0	0		0	0.113361	0.454358	1.33736	0.15373	0.740355	0.0928513	0
#272_ret+_20x_PRb488_Podo647_Dapi_i,vsi - DAPI, CY2, CY5, CY3 - C=2	6	1035.61	172.601	21.762	0	0.964463				0	0	0		0	0.00545569	0.233217	2.03939	0.0524563	0.176844	0.815969	0
#272_ret+_20x_PRb488_Podo647_Dapi_i,vsi - DAPI, CY2, CY5, CY3 - C=1	0	0	NaN	0		#DIV/0!				0	0	0		0.730175	0	0.128629	2.04278	0.391925	0.293224	0.0870045	0.0649136
#272_ret+_20x_PRb488_Podo647_Dapi_i,vsi - DAPI, CY2, CY5, CY3 - C=2	2	790.856	395.428	24.286	0	0.973909				0	0	0		0.88029	0.0371136	0.277074	0.324212	0.594873	0.409718	0.415963	0
#272_ret+_20x_PRb488_Podo647_Dapi_i,vsi - DAPI, CY2, CY5, CY3 - C=1	0	0	NaN	0		#DIV/0!				0	0	0		0.0577648	0.188401	0.273706	0.829532	0.212334	0.206446	0.417134	0
#272_ret+_20x_PRb488_Podo647_Dapi_ii,vsi - DAPI, CY2, CY5, CY3 - C=2	4	2749.39	687.348	46.567	0.730175	0.974364				73.0175	73.0175	0		0.043912	0.00387277	0.236389	1.71173	0.117688	0.161175	0.232392	0
#272_ret+_20x_PRb488_Podo647_Dapi_ii,vsi - DAPI, CY2, CY5, CY3 - C=1	10	2007.54	200.754	34.002		#DIV/0!				0	0	0		0.0632034	0.388685	0.454872	1.56201	0.668664	0.910401	0.158691	0.239926
#272_ret+_20x_PRb488_Podo647_Dapi_ii,vsi - DAPI, CY2, CY5, CY3 - C=2	3	1622.07	540.689	32.071	0.88029	0.913516				88.029	88.029	0		0.0348087	0.763333	0.341965	0.837656	0.170152	0.142772	0.2561	0.0274325
#272_ret+_20x_PRb488_Podo647_Dapi_ii,vsi - DAPI, CY2, CY5, CY3 - C=1	13	1427.89	109.838	28.232		#DIV/0!				0	0	0		1.83483	0	1.10219	2.29412	0.110465	0.433267	0	0.243197
#272_ret+_20x_PRb488_Podo647_Dapi_ii,vsi - DAPI, CY2, CY5, CY3 - C=2	8	2286.36	285.794	22.906	0.0577648	0.843251				5.77648	5.77648	0		0.789844	0	1.54238	1.24095	0.042103	0.19802	0.0288468	0
#272_ret+_20x_PRb488_Podo647_Dapi_ii,vsi - DAPI, CY2, CY5, CY3 - C=1	2	132.071	66.036	1.323		#DIV/0!				0	0	0			0	1.11054	0.572246	0.0255253	0.288723	0.0666976	0
#272_ret+_20x_PRb488_Podo647_Dapi_iii,vsi - DAPI, CY2, CY5, CY3 - C=2	6	1444.14	240.69	25.65	0.043912	0.854138				4.3912	4.3912	0								0.29078	1.38217
#272_ret+_20x_PRb488_Podo647_Dapi_iii,vsi - DAPI, CY2, CY5, CY3 - C=1	5	63.415	12.683	1.126		#DIV/0!				0	0	0								0.327528
#272_ret+_20x_PRb488_Podo647_Dapi_iii,vsi - DAPI, CY2, CY5, CY3 - C=2	6	1629.4	271.568	29.3	0.0632034	0.850801				6.32034	6.32034	0
#272_ret+_20x_PRb488_Podo647_Dapi_iii,vsi - DAPI, CY2, CY5, CY3 - C=1	5	102.984	20.597	1.852		#DIV/0!				0	0	0	Average	0.442239	0.125018	0.563243	1.29646	0.256535	0.340057	0.227854	0.150588
#272_ret+_20x_PRb488_Podo647_Dapi_iii,vsi - DAPI, CY2, CY5, CY3 - C=2	8	2025.1	253.137	33.466	0.0348087	0.877925				3.48087	3.48087	0
#272_ret+_20x_PRb488_Podo647_Dapi_iii,vsi - DAPI, CY2, CY5, CY3 - C=1	3	70.491	23.497	1.165		#DIV/0!				0	0	0
#272_ret+_20x_PRb488_Podo647_Dapi_iv,vsi - DAPI, CY2, CY5 - C=2	8	820.205	102.526	16.273	1.83483	0.938635				183.483	183.483	0
#272_ret+_20x_PRb488_Podo647_Dapi_iv,vsi - DAPI, CY2, CY5 - C=1	11	1504.93	136.812	29.859		#DIV/0!				0	0	0
#272_ret+_20x_PRb488_Podo647_Dapi_iv,vsi - DAPI, CY2, CY5 - C=2	5	856.63	171.326	14.89	0.789844	0.785733				78.9844	78.9844	0
#272_ret+_20x_PRb488_Podo647_Dapi_iv,vsi - DAPI, CY2, CY5 - C=1	11	676.604	61.509	11.761		#DIV/0!				0	0	0
#273_retret_20x_PRb488_Podo647_Dapi_i,vsi - DAPI, CY2, CY5 - C=2	8	2122.84	265.355	25.293	0	0.125018				0	0	0	0
#273_retret_20x_PRb488_Podo647_Dapi_i,vsi - DAPI, CY2, CY5 - C=1	0	0	NaN	0		#DIV/0!				0	0	0
#273_retret_20x_PRb488_Podo647_Dapi_i,vsi - DAPI, CY2, CY5 - C=2	11	776.706	70.61	7.742	0.113361	0.175319				11.3361	11.3361	0	11
#273_retret_20x_PRb488_Podo647_Dapi_i,vsi - DAPI, CY2, CY5 - C=1	1	88.048	88.048	0.878		#DIV/0!				0	0	0
#273_retret_20x_PRb488_Podo647_Dapi_i,vsi - DAPI, CY2, CY5 - C=2	4	1152.74	288.186	14.667	0.00545569	0.203735				0.545569	0.545569	0	0.54
#273_retret_20x_PRb488_Podo647_Dapi_i,vsi - DAPI, CY2, CY5 - C=1	1	6.289	6.289	0.08		#DIV/0!				0	0	0
#273_retret_20x_PRb488_Podo647_Dapi_ii,vsi - DAPI, CY2, CY5 - C=2	26	1524.32	58.628	11.797	0	0.222715				0	0	0	0
#273_retret_20x_PRb488_Podo647_Dapi_ii,vsi - DAPI, CY2, CY5 - C=1	0	0	NaN	0		#DIV/0!				0	0	0	0
#273_retret_20x_PRb488_Podo647_Dapi_ii,vsi - DAPI, CY2, CY5 - C=2	16	1906.39	119.149	10.553	0.0371136	0.233434				3.71136	3.71136	0	3.7
#273_retret_20x_PRb488_Podo647_Dapi_ii,vsi - DAPI, CY2, CY5 - C=1	6	70.753	11.792	0.392		#DIV/0!				0	0	0
#273_retret_20x_PRb488_Podo647_Dapi_ii,vsi - DAPI, CY2, CY5 - C=2	16	2254.65	140.915	10.139	0.188401	0.253431				18.8401	18.8401	0	18.8
#273_retret_20x_PRb488_Podo647_Dapi_ii,vsi - DAPI, CY2, CY5 - C=1	26	424.777	16.338	1.91		#DIV/0!				0	0	0
#273_retret_20x_PRb488_Podo647_Dapi_iii,vsi - DAPI, CY2, CY5 - C=2	3	1623.9	541.301	23.618	0.00387277	0.26054				0.387277	0.387277	0	0.38
#273_retret_20x_PRb488_Podo647_Dapi_iii,vsi - DAPI, CY2, CY5 - C=1	1	6.289	6.289	0.091		#DIV/0!				0	0	0
#273_retret_20x_PRb488_Podo647_Dapi_iii,vsi - DAPI, CY2, CY5 - C=2	3	1718.5	572.834	16.583	0.388685	0.279916				38.8685	38.8685	0	38.8
#273_retret_20x_PRb488_Podo647_Dapi_iii,vsi - DAPI, CY2, CY5 - C=1	31	667.956	21.547	6.445		#DIV/0!				0	0	0
#273_retret_20x_PRb488_Podo647_Dapi_iii,vsi - DAPI, CY2, CY5 - C=2	9	1537.95	170.883	12.453	0.763333	0.285432				76.3333	76.3333	0	76.3
#273_retret_20x_PRb488_Podo647_Dapi_iii,vsi - DAPI, CY2, CY5 - C=1	40	1173.97	29.349	9.505		#DIV/0!				0	0	0
#273_retret_20x_PRb488_Podo647_Dapi_iv,vsi - DAPI, CY2, CY5 - C=2	12	1575.16	131.263	16.583	0	0.250318				0	0	0	0
#273_retret_20x_PRb488_Podo647_Dapi_iv,vsi - DAPI, CY2, CY5 - C=1	0	0	NaN	0		#DIV/0!				0	0	0	0
#273_retret_20x_PRb488_Podo647_Dapi_iv,vsi - DAPI, CY2, CY5 - C=2	5	1106.1	221.22	17.542	0	0.342167				0	0	0	0
#273_retret_20x_PRb488_Podo647_Dapi_iv,vsi - DAPI, CY2, CY5 - C=1	0	0	NaN	0		#DIV/0!				0	0	0	0
#273_retret_20x_PRb488_Podo647_Dapi_iv,vsi - DAPI, CY2, CY5 - C=2	6	1450.69	241.782	12.615	0	0.470698				0	0	0	0
#273_retret_20x_PRb488_Podo647_Dapi_iv,vsi - DAPI, CY2, CY5 - C=1	0	0	NaN	0		#DIV/0!				0	0	0
#279_ret+_20x_PRb488_Podo647_Dapi_i,vsi - DAPI, CY2, CY5, CY3 - C=2	6	1004.16	167.36	12.501	0.603602	0.563243				60.3602	60.3602	0	60.36
#279_ret+_20x_PRb488_Podo647_Dapi_i,vsi - DAPI, CY2, CY5, CY3 - C=1	13	606.114	46.624	7.546		#DIV/0!				0	0	0
#279_ret+_20x_PRb488_Podo647_Dapi_i,vsi - DAPI, CY2, CY5, CY3 - C=2	11	1779.82	161.802	15.282	0.454358	0.576736				45.4358	45.4358	0	45.4
#279_ret+_20x_PRb488_Podo647_Dapi_i,vsi - DAPI, CY2, CY5, CY3 - C=1	13	808.675	62.206	6.944		#DIV/0!				0	0	0
#279_ret+_20x_PRb488_Podo647_Dapi_i,vsi - DAPI, CY2, CY5, CY3 - C=2	3	1506.77	502.256	17.221	0.233217	0.65032				23.3217	23.3217	0	23.3
#279_ret+_20x_PRb488_Podo647_Dapi_i,vsi - DAPI, CY2, CY5, CY3 - C=1	7	351.404	50.201	4.016		#DIV/0!				0	0	0
#279_ret+_20x_PRb488_Podo647_Dapi_ii,vsi - DAPI, CY2, CY5 - C=2	3	3501.99	1167.33	30.166	0.128629	0.800834				12.8629	12.8629	0	12.86
#279_ret+_20x_PRb488_Podo647_Dapi_ii,vsi - DAPI, CY2, CY5 - C=1	15	450.458	30.031	3.88		#DIV/0!				0	0	0
#279_ret+_20x_PRb488_Podo647_Dapi_ii,vsi - DAPI, CY2, CY5 - C=2	4	3206.14	801.535	23.316	0.277074	0.960347				27.7074	27.7074	0	27.7
#279_ret+_20x_PRb488_Podo647_Dapi_ii,vsi - DAPI, CY2, CY5 - C=1	20	888.338	44.417	6.46		#DIV/0!				0	0	0
#279_ret+_20x_PRb488_Podo647_Dapi_ii,vsi - DAPI, CY2, CY5 - C=2	33	4891.36	148.223	11.565	0.273706	0.964275				27.3706	27.3706	0	27.37
#279_ret+_20x_PRb488_Podo647_Dapi_ii,vsi - DAPI, CY2, CY5 - C=1	37	1338.8	36.184	3.165		#DIV/0!				0	0	0
#279_ret+_20x_PRb488_Podo647_Dapi_iii,vsi - DAPI, CY2, CY5 - C=2	9	3884.32	431.591	27.193	0.236389	1.01059				23.6389	23.6389	0	23.64
#279_ret+_20x_PRb488_Podo647_Dapi_iii,vsi - DAPI, CY2, CY5 - C=1	13	918.211	70.632	6.428		#DIV/0!				0	0	0
#279_ret+_20x_PRb488_Podo647_Dapi_iii,vsi - DAPI, CY2, CY5 - C=2	6	3498.58	583.097	27.278	0.454872	1.13354				45.4872	45.4872	0	45.49
#279_ret+_20x_PRb488_Podo647_Dapi_iii,vsi - DAPI, CY2, CY5 - C=1	14	1591.41	113.672	12.408		#DIV/0!				0	0	0
#279_ret+_20x_PRb488_Podo647_Dapi_iii,vsi - DAPI, CY2, CY5 - C=2	10	981.626	98.163	10.562	0.341965	1.2258				34.1965	34.1965	0	34.2
#279_ret+_20x_PRb488_Podo647_Dapi_iii,vsi - DAPI, CY2, CY5 - C=1	14	335.682	23.977	3.612		#DIV/0!				0	0	0
#279_ret+_20x_PRb488_Podo647_Dapi_iv,vsi - DAPI, CY2, CY5 - C=2	4	4962.11	1240.53	23.094	1.10219	1.26711				110.219	110.219	0	110.2
#279_ret+_20x_PRb488_Podo647_Dapi_iv,vsi - DAPI, CY2, CY5 - C=1	24	5469.17	227.882	25.454		#DIV/0!				0	0	0
#279_ret+_20x_PRb488_Podo647_Dapi_iv,vsi - DAPI, CY2, CY5 - C=2	11	3252.52	295.684	18.639	1.54238	1.36644				154.238	154.238	0	154
#279_ret+_20x_PRb488_Podo647_Dapi_iv,vsi - DAPI, CY2, CY5 - C=1	24	5016.62	209.026	28.749		#DIV/0!				0	0	0
#279_ret+_20x_PRb488_Podo647_Dapi_iv,vsi - DAPI, CY2, CY5 - C=2	8	1735.27	216.909	15.839	1.11054	1.34132				111.054	111.054	0	111
#279_ret+_20x_PRb488_Podo647_Dapi_iv,vsi - DAPI, CY2, CY5 - C=1	14	1927.09	137.649	17.59		#DIV/0!				0	0	0
#280_ret+_20x_PRb488_Podo647_Dapi_i,vsi - DAPI, CY2, CY5 - C=2	15	3703.5	246.9	20.789	0.765513	1.29646				76.5513	76.5513	0	76
#280_ret+_20x_PRb488_Podo647_Dapi_i,vsi - DAPI, CY2, CY5 - C=1	46	2835.08	61.632	15.914		#DIV/0!				0	0	0	6
#280_ret+_20x_PRb488_Podo647_Dapi_i,vsi - DAPI, CY2, CY5 - C=2	16	2059.16	128.698	22.493	1.33736	1.27754				133.736	133.736	0	133
#280_ret+_20x_PRb488_Podo647_Dapi_i,vsi - DAPI, CY2, CY5 - C=1	13	2753.85	211.834	30.081		#DIV/0!				0	0	0
#280_ret+_20x_PRb488_Podo647_Dapi_i,vsi - DAPI, CY2, CY5 - C=2	7	1350.33	192.904	20.362	2.03939	1.1789				203.939	203.939	0	204
#280_ret+_20x_PRb488_Podo647_Dapi_i,vsi - DAPI, CY2, CY5 - C=1	13	2753.85	211.834	30.081		#DIV/0!				0	0	0
#280_ret+_20x_PRb488_Podo647_Dapi_ii,vsi - DAPI, CY2, CY5 - C=2	7	2076.72	296.674	15.63	2.04278	1.01333				204.278	204.278	0	204
#280_ret+_20x_PRb488_Podo647_Dapi_ii,vsi - DAPI, CY2, CY5 - C=1	17	4242.27	249.545	31.928		#DIV/0!				0	0	0
#280_ret+_20x_PRb488_Podo647_Dapi_ii,vsi - DAPI, CY2, CY5 - C=2	8	813.916	101.74	7.554	0.324212	0.875755				32.4212	32.4212	0	32
#280_ret+_20x_PRb488_Podo647_Dapi_ii,vsi - DAPI, CY2, CY5 - C=1	8	263.881	32.985	2.449		#DIV/0!				0	0	0
#280_ret+_20x_PRb488_Podo647_Dapi_ii,vsi - DAPI, CY2, CY5 - C=2	11	1091.42	99.22	15.716	0.829532	0.89831				82.9532	82.9532	0	83
#280_ret+_20x_PRb488_Podo647_Dapi_ii,vsi - DAPI, CY2, CY5 - C=1	7	905.371	129.339	13.037		#DIV/0!				0	0	0
#280_ret+_20x_PRb488_Podo647_Dapi_iii,vsi - DAPI, CY2, CY5 - C=2	14	4751.43	339.388	23.196	1.71173	0.846877				171.173	171.173	0	171
#280_ret+_20x_PRb488_Podo647_Dapi_iii,vsi - DAPI, CY2, CY5 - C=1	32	8133.14	254.161	39.705		#DIV/0!				0	0	0
#280_ret+_20x_PRb488_Podo647_Dapi_iii,vsi - DAPI, CY2, CY5 - C=2	5	1916.35	383.269	25.196	1.56201	0.714041				156.201	156.201	0	156
#280_ret+_20x_PRb488_Podo647_Dapi_iii,vsi - DAPI, CY2, CY5 - C=1	13	2993.36	230.258	39.356		#DIV/0!				0	0	0
#280_ret+_20x_PRb488_Podo647_Dapi_iii,vsi - DAPI, CY2, CY5 - C=2	4	737.661	184.415	17.462	0.837656	0.639595				83.7656	83.7656	0	84
#280_ret+_20x_PRb488_Podo647_Dapi_iii,vsi - DAPI, CY2, CY5 - C=1	12	617.906	51.492	14.627		#DIV/0!				0	0	0
#280_ret+_20x_PRb488_Podo647_Dapi_iv,vsi - DAPI, CY2, CY5 - C=2	8	824.136	103.017	15.245	2.29412	0.58397				229.412	229.412	0	229
#280_ret+_20x_PRb488_Podo647_Dapi_iv,vsi - DAPI, CY2, CY5 - C=1	7	1890.66	270.095	34.973		#DIV/0!				0	0	0
#280_ret+_20x_PRb488_Podo647_Dapi_iv,vsi - DAPI, CY2, CY5 - C=2	22	1845.59	83.891	8.239	1.24095	0.401999				124.095	124.095	0	124
#280_ret+_20x_PRb488_Podo647_Dapi_iv,vsi - DAPI, CY2, CY5 - C=1	41	2290.29	55.861	10.224		#DIV/0!				0	0	0
#280_ret+_20x_PRb488_Podo647_Dapi_iv,vsi - DAPI, CY2, CY5 - C=2	18	458.843	25.491	3.001	0.572246	0.302095				57.2246	57.2246	0	57
#280_ret+_20x_PRb488_Podo647_Dapi_iv,vsi - DAPI, CY2, CY5 - C=1	11	262.571	23.87	1.717		#DIV/0!				0	0	0
#282_ret+_20x_PRb488_Podo647_Dapi_i,vsi - DAPI, CY2, CY5, CY3 - C=2	7	2562.55	366.079	9.382	0.538501	0.256535				53.8501	53.8501	0	54
#282_ret+_20x_PRb488_Podo647_Dapi_i,vsi - DAPI, CY2, CY5, CY3 - C=1	12	1379.94	114.995	5.052		#DIV/0!				0	0	0
#282_ret+_20x_PRb488_Podo647_Dapi_i,vsi - DAPI, CY2, CY5, CY3 - C=2	12	2255.17	187.931	11.079	0.15373	0.221638				15.373	15.373	0	15
#282_ret+_20x_PRb488_Podo647_Dapi_i,vsi - DAPI, CY2, CY5, CY3 - C=1	7	346.688	49.527	1.703		#DIV/0!				0	0	0
#282_ret+_20x_PRb488_Podo647_Dapi_i,vsi - DAPI, CY2, CY5, CY3 - C=2	4	3616.77	904.191	21.94	0.0524563	0.270524				5.24563	5.24563	0	5.2
#282_ret+_20x_PRb488_Podo647_Dapi_i,vsi - DAPI, CY2, CY5, CY3 - C=1	6	189.722	31.62	1.151		#DIV/0!				0	0	0
#282_ret+_20x_PRb488_Podo647_Dapi_ii,vsi - DAPI, CY2, CY5, CY3 - C=2	28	5302.77	189.385	17.759	0.391925	0.280889				39.1925	39.1925	0	39.2
#282_ret+_20x_PRb488_Podo647_Dapi_ii,vsi - DAPI, CY2, CY5, CY3 - C=1	49	2078.29	42.414	6.96		#DIV/0!				0	0	0
#282_ret+_20x_PRb488_Podo647_Dapi_ii,vsi - DAPI, CY2, CY5, CY3 - C=2	15	3996.73	266.449	18.23	0.594873	0.272664				59.4873	59.4873	0	60
#282_ret+_20x_PRb488_Podo647_Dapi_ii,vsi - DAPI, CY2, CY5, CY3 - C=1	29	2377.55	81.984	10.844		#DIV/0!				0	0	0
#282_ret+_20x_PRb488_Podo647_Dapi_ii,vsi - DAPI, CY2, CY5, CY3 - C=2	12	4393.47	366.123	22.659	0.212334	0.257235				21.2334	21.2334	0	21
#282_ret+_20x_PRb488_Podo647_Dapi_ii,vsi - DAPI, CY2, CY5, CY3 - C=1	21	932.885	44.423	4.811		#DIV/0!				0	0	0
#282_ret+_20x_PRb488_Podo647_Dapi_iii,vsi - DAPI, CY2, CY5, CY3 - C=2	24	6733.28	280.554	24.092	0.117688	0.256744				11.7688	11.7688	0	11.8
#282_ret+_20x_PRb488_Podo647_Dapi_iii,vsi - DAPI, CY2, CY5, CY3 - C=1	27	792.429	29.349	2.835		#DIV/0!				0	0	0
#282_ret+_20x_PRb488_Podo647_Dapi_iii,vsi - DAPI, CY2, CY5, CY3 - C=2	18	2930.2	162.789	15.715	0.668664	0.260368				66.8664	66.8664	0	67
#282_ret+_20x_PRb488_Podo647_Dapi_iii,vsi - DAPI, CY2, CY5, CY3 - C=1	72	1959.32	27.213	0.537		#DIV/0!				0	0	0
#282_ret+_20x_PRb488_Podo647_Dapi_iii,vsi - DAPI, CY2, CY5, CY3 - C=2	10	1290.58	129.058	10.653	0.170152	0.280513				17.0152	17.0152	0	17
#282_ret+_20x_PRb488_Podo647_Dapi_iii,vsi - DAPI, CY2, CY5, CY3 - C=1	6	219.595	36.599	1.813		#DIV/0!				0	0	0
#282_ret+_20x_PRb488_Podo647_Dapi_iv,vsi - DAPI, CY2, CY5 - C=2	6	1622.59	270.432	16.198	0.110465	0.278231				11.0465	11.0465	0	11
#282_ret+_20x_PRb488_Podo647_Dapi_iv,vsi - DAPI, CY2, CY5 - C=1	10	179.24	17.924	1.789		#DIV/0!				0	0	0
#282_ret+_20x_PRb488_Podo647_Dapi_iv,vsi - DAPI, CY2, CY5 - C=2	7	1400.38	200.054	17.221	0.042103	0.305131				4.2103	4.2103	0	4.2
#282_ret+_20x_PRb488_Podo647_Dapi_iv,vsi - DAPI, CY2, CY5 - C=1	6	58.96	9.827	0.725		#DIV/0!				0	0	0
#282_ret+_20x_PRb488_Podo647_Dapi_iv,vsi - DAPI, CY2, CY5 - C=2	13	2145.64	165.049	10.159	0.0255253	0.318124				2.55253	2.55253	0	2.6
#282_ret+_20x_PRb488_Podo647_Dapi_iv,vsi - DAPI, CY2, CY5 - C=1	5	54.768	10.954	0.259		#DIV/0!				0	0	0
#283_ret+_20x_PRb488_Podo647_Dapi_i,vsi - DAPI, CY2, CY5 - C=2	3	2230.02	743.339	23.181	0.119741	0.340057				11.9741	11.9741	0	12
#283_ret+_20x_PRb488_Podo647_Dapi_i,vsi - DAPI, CY2, CY5 - C=1	15	267.025	17.802	2.776		#DIV/0!				0	0	0
#283_ret+_20x_PRb488_Podo647_Dapi_i,vsi - DAPI, CY2, CY5 - C=2	16	7416.96	463.56	18.711	0.740355	0.360086				74.0355	74.0355	0	74
#283_ret+_20x_PRb488_Podo647_Dapi_i,vsi - DAPI, CY2, CY5 - C=1	59	5491.18	93.071	13.852		#DIV/0!				0	0	0
#283_ret+_20x_PRb488_Podo647_Dapi_i,vsi - DAPI, CY2, CY5 - C=2	15	7840.17	522.678	14.968	0.176844	0.322059				17.6844	17.6844	0	18
#283_ret+_20x_PRb488_Podo647_Dapi_i,vsi - DAPI, CY2, CY5 - C=1	29	1386.49	47.81	2.647		#DIV/0!				0	0	0
#283_ret+_20x_PRb488_Podo647_Dapi_ii,vsi - DAPI, CY2, CY5 - C=2	15	4934.86	328.991	13.915	0.293224	0.338194				29.3224	29.3224	0	29
#283_ret+_20x_PRb488_Podo647_Dapi_ii,vsi - DAPI, CY2, CY5 - C=1	50	1447.02	28.94	4.08		#DIV/0!				0	0	0
#283_ret+_20x_PRb488_Podo647_Dapi_ii,vsi - DAPI, CY2, CY5 - C=2	31	3909.73	126.12	12.55	0.409718	0.343815				40.9718	40.9718	0	41
#283_ret+_20x_PRb488_Podo647_Dapi_ii,vsi - DAPI, CY2, CY5 - C=1	40	1601.89	40.047	5.142		#DIV/0!				0	0	0
#283_ret+_20x_PRb488_Podo647_Dapi_ii,vsi - DAPI, CY2, CY5 - C=2	11	1382.3	125.663	13.173	0.206446	0.3344				20.6446	20.6446	0	21
#283_ret+_20x_PRb488_Podo647_Dapi_ii,vsi - DAPI, CY2, CY5 - C=1	11	285.369	25.943	2.72		#DIV/0!				0	0	0
#283_ret+_20x_PRb488_Podo647_Dapi_iii,vsi - DAPI, CY2, CY5 - C=2	4	2640.38	660.095	19.157	0.161175	0.355726				16.1175	16.1175	0	16
#283_ret+_20x_PRb488_Podo647_Dapi_iii,vsi - DAPI, CY2, CY5 - C=1	8	425.563	53.195	3.088		#DIV/0!				0	0	0
#283_ret+_20x_PRb488_Podo647_Dapi_iii,vsi - DAPI, CY2, CY5 - C=2	14	6402.06	457.29	32.04	0.910401	0.394636				91.0401	91.0401	0	91
#283_ret+_20x_PRb488_Podo647_Dapi_iii,vsi - DAPI, CY2, CY5 - C=1	5	5828.44	1165.69	29.169		#DIV/0!				0	0	0
#283_ret+_20x_PRb488_Podo647_Dapi_iii,vsi - DAPI, CY2, CY5 - C=2	8	2643	330.375	17.317	0.142772	0.265695				14.2772	14.2772	0	14
#283_ret+_20x_PRb488_Podo647_Dapi_iii,vsi - DAPI, CY2, CY5 - C=1	14	377.347	26.953	2.472		#DIV/0!				0	0	0
#283_ret+_20x_PRb488_Podo647_Dapi_iv,vsi - DAPI, CY2, CY5 - C=2	5	3706.91	741.382	27.271	0.433267	0.30667				43.3267	43.3267	0	43
#283_ret+_20x_PRb488_Podo647_Dapi_iv,vsi - DAPI, CY2, CY5 - C=1	16	1606.08	100.38	11.816		#DIV/0!				0	0	0
#283_ret+_20x_PRb488_Podo647_Dapi_iv,vsi - DAPI, CY2, CY5 - C=2	13	2911.34	223.949	15.098	0.19802	0.243371				19.802	19.802	0	20
#283_ret+_20x_PRb488_Podo647_Dapi_iv,vsi - DAPI, CY2, CY5 - C=1	17	576.502	33.912	2.99		#DIV/0!				0	0	0
#283_ret+_20x_PRb488_Podo647_Dapi_iv,vsi - DAPI, CY2, CY5 - C=2	6	3222.91	537.152	23.966	0.288723	0.288723				28.8723	28.8723	0	29
#283_ret+_20x_PRb488_Podo647_Dapi_iv,vsi - DAPI, CY2, CY5 - C=1	17	930.527	54.737	6.919						0	0	0
#271_20x_PRb488_Podo647_DAPI_i,lsm - C=2	2	200.254	100.127	22.933	0	0.212664
#271_20x_PRb488_Podo647_DAPI_i,lsm - C=0	0	0	NaN	0
#271_20x_PRb488_Podo647_DAPI_i,lsm - C=2	2	556.815	278.408	22.192	0.0928513
#271_20x_PRb488_Podo647_DAPI_i,lsm - C=0	3	51.701	17.234	2.061
#271_20x_PRb488_Podo647_DAPI_i,lsm - C=2	8	856.851	107.106	15.091	0.815969
#271_20x_PRb488_Podo647_DAPI_i,lsm - C=0	15	699.164	46.611	12.314
#271_20x_PRb488_Podo647_DAPI_ii,lsm - C=2	2	625.922	312.961	26.612	0.0870045
#271_20x_PRb488_Podo647_DAPI_ii,lsm - C=0	2	54.458	27.229	2.315
#271_20x_PRb488_Podo647_DAPI_ii,lsm - C=2	2	857.196	428.598	24.069	0.415963
#271_20x_PRb488_Podo647_DAPI_ii,lsm - C=0	5	356.562	71.312	10.012
#271_20x_PRb488_Podo647_DAPI_ii,lsm - C=2	5	951.463	190.293	15.693	0.417134
#271_20x_PRb488_Podo647_DAPI_ii,lsm - C=0	9	396.888	44.099	6.546
#271_20x_PRb488_Podo647_DAPI_iii,lsm - C=2	6	2500.59	416.764	19.146	0.232392
#271_20x_PRb488_Podo647_DAPI_iii,lsm - C=0	13	581.115	44.701	4.449
#271_20x_PRb488_Podo647_DAPI_iii,lsm - C=2	5	3882.37	776.474	36.193	0.158691
#271_20x_PRb488_Podo647_DAPI_iii,lsm - C=0	9	616.099	68.455	5.744
#271_20x_PRb488_Podo647_DAPI_iii,lsm - C=2	3	5360.49	1786.83	37.116	0.2561
#271_20x_PRb488_Podo647_DAPI_iii,lsm - C=0	26	1372.82	52.801	9.505
#271_20x_PRb488_Podo647_DAPI_iv,lsm - C=2	5	2272.41	454.483	28.225	0
#271_20x_PRb488_Podo647_DAPI_iv,lsm - C=0	0	0	NaN	0
#271_20x_PRb488_Podo647_DAPI_iv,lsm - C=2	4	2019.25	504.813	27.59	0.0288468
#271_20x_PRb488_Podo647_DAPI_iv,lsm - C=0	2	58.249	29.125	0.796
#271_20x_PRb488_Podo647_DAPI_iv,lsm - C=2	2	2214.34	1107.17	31.008	0.0666976
#271_20x_PRb488_Podo647_DAPI_iv,lsm - C=0	4	147.691	36.923	2.068
#271_20x_PRb488_Podo647_DAPI_v,lsm - C=2	7	947.672	135.382	15.124	0.29078
#271_20x_PRb488_Podo647_DAPI_v,lsm - C=0	10	275.564	27.556	4.398
#271_20x_PRb488_Podo647_DAPI_v,lsm - C=2	6	603.518	100.586	11.148	0.327528
#271_20x_PRb488_Podo647_DAPI_v,lsm - C=0	4	197.669	49.417	3.651
#271_20x_PRb488_Podo647_DAPI_v,lsm - C=2	3	436.87	145.623	9.445	0
#271_20x_PRb488_Podo647_DAPI_v,lsm - C=0	0	0	NaN	0
#274_20x_PRb488_Podo647_DAPI_i,lsm - C=2	2	91.682	45.841	7.962	0	0.150588
#274_20x_PRb488_Podo647_DAPI_i,lsm - C=0	0	0	NaN	0
#274_20x_PRb488_Podo647_DAPI_ii,lsm - C=2	4	1376.1	344.024	30.214	0
#274_20x_PRb488_Podo647_DAPI_ii,lsm - C=0	0	0	NaN	0
#274_20x_PRb488_Podo647_DAPI_ii,lsm - C=2	4	1385.4	346.351	14.209	0
#274_20x_PRb488_Podo647_DAPI_ii,lsm - C=0	0	0	NaN	0
#274_20x_PRb488_Podo647_DAPI_ii,lsm - C=2	9	1231.85	136.873	11.88	0.0649136
#274_20x_PRb488_Podo647_DAPI_ii,lsm - C=0	2	79.964	39.982	0.771
#274_20x_PRb488_Podo647_DAPI_iii,lsm - C=2	3	762.412	254.137	18.113	0
#274_20x_PRb488_Podo647_DAPI_iii,lsm - C=0	0	0	NaN	0
#274_20x_PRb488_Podo647_DAPI_iii,lsm - C=2	4	720.362	180.09	14.794	0
#274_20x_PRb488_Podo647_DAPI_iii,lsm - C=0	0	0	NaN	0
#274_20x_PRb488_Podo647_DAPI_iii,lsm - C=2	10	611.101	61.11	9.571	0
#274_20x_PRb488_Podo647_DAPI_iii,lsm - C=0	0	0	NaN	0
#274_20x_PRb488_Podo647_DAPI_iv,lsm - C=2	5	1218.93	243.786	19.895	0.239926
#274_20x_PRb488_Podo647_DAPI_iv,lsm - C=0	8	292.453	36.557	4.773
#274_20x_PRb488_Podo647_DAPI_iv,lsm - C=2	2	816.697	408.349	15.686	0.0274325
#274_20x_PRb488_Podo647_DAPI_iv,lsm - C=0	2	22.404	11.202	0.43
#274_20x_PRb488_Podo647_DAPI_iv,lsm - C=2	3	304	101.333	5.739	0.243197
#274_20x_PRb488_Podo647_DAPI_iv,lsm - C=0	3	73.932	24.644	1.396
#274_20x_PRb488_Podo647_DAPI_v,lsm - C=2	3	15.855	5.285	0.797	0
#274_20x_PRb488_Podo647_DAPI_v,lsm - C=0	0	0	NaN	0
#274_20x_PRb488_Podo647_DAPI_v,lsm - C=2	3	56.009	18.67	2.243	0
#274_20x_PRb488_Podo647_DAPI_v,lsm - C=0	0	0	NaN	0
#274_20x_PRb488_Podo647_DAPI_v,lsm - C=2	1	59.973	59.973	13.551	1.38217
#274_20x_PRb488_Podo647_DAPI_v,lsm - C=0	1	82.893	82.893	18.731

## Sheet: Fig2G
Data as plotted
Pdgfbret/+	Pdgfbret/ret
0.189951595	0.446123266
0.270453411	0.553733001
0.144672842	0.692280414
0.284007300	0.620615031
0.281651852	0.379323429
Slice	Count	Total Area	Average Size	%Area	Mean	Area Ki67C=2/DAPIC=0	Average Area Ki67C=2/DAPIC=0		Count Ki67C=2/DAPIC=0	Average Count Ki67C=2/DAPIC=0
#274_10x_ov_Hif2a_Cy3_CA9_Cy5_Ki67_Cy2,vsi - DAPI, CY5, CY2, CY3 - C=0	76972	8.96433e+06	116.462	16.937	191.003	0.137325	0.38095		0.446123	0.538415
#274_10x_ov_Hif2a_Cy3_CA9_Cy5_Ki67_Cy2,vsi - DAPI, CY5, CY2, CY3 - C=2	34339	1.23103e+06	35.849	2.326	146.184
#271_10x_ov_Hif2a_Cy3_CA9_Cy5_Ki67_Cy2,vsi - DAPI, CY5, CY2, CY3 - C=0	149424	6.92364e+06	46.336	16.602	255	0.572892			0.553733
#271_10x_ov_Hif2a_Cy3_CA9_Cy5_Ki67_Cy2,vsi - DAPI, CY5, CY2, CY3 - C=2	82741	3.9665e+06	47.939	9.511	255
#273_10x_ov_Hif2a_Cy3_CA9_Cy5_Ki67_Cy2,vsi - DAPI, CY5, CY2, CY3 - C=0	53578	2.14855e+06	40.101	5.02	255	0.591067			0.69228
#273_10x_ov_Hif2a_Cy3_CA9_Cy5_Ki67_Cy2,vsi - DAPI, CY5, CY2, CY3 - C=2	37091	1.26993e+06	34.238	2.967	255
#401_10x_ov_Hif2a_Cy3_CA9_Cy5_Ki67_Cy2,vsi - DAPI, CY5, CY2, CY3 - C=0	74858	5.17164e+06	69.086	8.668	255	0.43774			0.620615
#401_10x_ov_Hif2a_Cy3_CA9_Cy5_Ki67_Cy2,vsi - DAPI, CY5, CY2, CY3 - C=2	46458	2.26383e+06	48.729	3.794	255
#422_10x_ov_Hif2a_Cy3_CA9_Cy5_Ki67_Cy2,vsi - DAPI, CY5, CY2, CY3 - C=0	118598	9.89504e+06	83.433	16.427	255	0.165724			0.379323
#422_10x_ov_Hif2a_Cy3_CA9_Cy5_Ki67_Cy2,vsi - DAPI, CY5, CY2, CY3 - C=2	44987	1.63985e+06	36.452	2.722	255
#282_10x_ov_Hif2a_Cy3_CA9_Cy5_Ki67_Cy2,vsi - DAPI, CY5, CY2, CY3 - C=0	123542	1.06628e+07	86.309	19.667	255	0.103548	0.121535		0.189952	0.234147
#282_10x_ov_Hif2a_Cy3_CA9_Cy5_Ki67_Cy2,vsi - DAPI, CY5, CY2, CY3 - C=2	23467	1.10411e+06	47.05	2.037	255
#272_10x_ov_Hif2a_Cy3_CA9_Cy5_Ki67_Cy2,vsi - DAPI, CY5, CY2, CY3 - C=0	126177	6.24652e+06	49.506	14.559	255	0.155868			0.270453
#272_10x_ov_Hif2a_Cy3_CA9_Cy5_Ki67_Cy2,vsi - DAPI, CY5, CY2, CY3 - C=2	34125	973633	28.531	2.269	255
#280_10x_ov_Hif2a_Cy3_CA9_Cy5_Ki67_Cy2,vsi - DAPI, CY5, CY2, CY3 - C=0	94572	7.39603e+06	78.205	14.511	255	0.0920646			0.144673
#280_10x_ov_Hif2a_Cy3_CA9_Cy5_Ki67_Cy2,vsi - DAPI, CY5, CY2, CY3 - C=2	13682	680913	49.767	1.336	255
#283_10x_ov_Hif2a_Cy3_CA9_Cy5_Ki67_Cy2,vsi - DAPI, CY5, CY2, CY3 - C=0	86033	1.00107e+07	116.359	24.302	255	0.0694033			0.284007
#283_10x_ov_Hif2a_Cy3_CA9_Cy5_Ki67_Cy2,vsi - DAPI, CY5, CY2, CY3 - C=2	24434	694779	28.435	1.687	255
10x_#279_overview_high quality_pseudopalisading around necrosis,vsi - CY2, DAPI, CY3 - C=1	125435	6.24904e+06	49.819	11.551	255	0.18679			0.281652
10x_#279_overview_high quality_pseudopalisading around necrosis,vsi - CY2, DAPI, CY3 - C=2	35329	1.16726e+06	33.04	2.158	255
RP
RR

## Sheet: Fig2J+S2C
Time post tx [d]	Pdgf-b ret/ret; TSP only	Pdgf-b ret/ret; TSP only	Pdgf-b ret/ret; TSP only	Pdgf-b ret/ret; TSP only	Pdgf-b ret/ret; TSP only	Pdgf-b ret/ret; TSP only	Pdgf-b ret/ret; TSP only	Pdgf-b ret/ret; TSP only	Pdgf-b ret/+; TSP only	Pdgf-b ret/+; TSP only	Pdgf-b ret/+; TSP only	Pdgf-b ret/+; TSP only	Pdgf-b ret/+; TSP only	Pdgf-b ret/+; TSP only	Pdgf-b ret/+; TSP only
	#492	#497	#498	#499	#474	#475	#476	#477	#491	#493	#494	#495	#480	#481	#483
5	-65500	-83500	-221000	-343000	2040	778000	870000	573000					60600	132000	-28300
7	188000	4770	13100	246000					262000	5870	9050	6260
10					35300	2090000	769000	466000					1900000	1010000	72800
12	104000		45600	1100000					78400	14400	112000	108000
14					337000	1850000	1710000	660000					1020000	466000	26400
16	75800		140000	399000
19	83300		185000	124000	57500	1780000	5080000		21400	19000	77600	33500	1960000	1110000	18800
23									317000	179000	468000	561000
24									41500		1510000		30000000	20000000	857000
27	1690000		216000						65000	123000	1040000	109000
31										118000		428000
34									180000	286000	70000000	4340000
35															4070000
40									1430000	1160000
46										431000

## Sheet: Fig3A
cluster	Idents	number of Retpos cells in cluster	number of Retret cells in cluster	Total number of Retpos cells	Total number of Retret cells	percent Retpos	percent Retret	percent change in Retret
0	Mixed OPC-like/NPC-like Tumor Cells I (mOPC/NPC I)	10538	3466	42838	16086	0.246	0.2155	-0.124
1	Cycling Tumor Cells I (CT I)	4637	1607	42838	16086	0.1082	0.0999	-0.077
2	Activated Microglia (AM)	2755	2345	42838	16086	0.0643	0.1458	1.267
3	Mesenchymal Tumor Cells I (MES I)	3546	1147	42838	16086	0.0828	0.0713	-0.139
4	Mixed OPC-like/NPC-like Tumor Cells II (mOPC/NPC II)	4072	596	42838	16086	0.0951	0.0371	-0.61
5	Macrophages (MP)	3186	1438	42838	16086	0.0744	0.0894	0.202
6	Cycling Tumor Cells II (CT II)	2883	1012	42838	16086	0.0673	0.0629	-0.065
7	Cycling Tumor Cells III (CT III)	2099	687	42838	16086	0.049	0.0427	-0.129
8	Cycling Tumor Cells IV (CT IV)	1899	567	42838	16086	0.0443	0.0352	-0.205
9	Mixed Mesenchymal/OPC-like/NPC-like/IFN Tumor Cells (mMES/OPC/NPC/IFN)	1545	439	42838	16086	0.0361	0.0273	-0.244
10	Microglia (MG)	1052	549	42838	16086	0.0246	0.0341	0.386
11	Astrocytes/AC-like Tumor Cells (AC)	1069	379	42838	16086	0.025	0.0236	-0.056
12	Oligodendrocytes (OLIG)	734	582	42838	16086	0.0171	0.0362	1.117
13	Tumor Oligodendrocytes (tOLIG)	730	300	42838	16086	0.017	0.0186	0.094
14	Endothelial Cells (EC)	592	312	42838	16086	0.0138	0.0194	0.406
15	Dendritic Cells (DC)	419	175	42838	16086	0.0098	0.0109	0.112
16	Mesenchymal Tumor Cells (MES II)	290	146	42838	16086	0.0068	0.0091	0.338
17	NK/T/NKT Cells (NKT)	327	107	42838	16086	0.0076	0.0067	-0.118
18	Pericytes/Perivascular Cells (PC)	366	67	42838	16086	0.0085	0.0042	-0.506
19	Ependymal Cells (EP)	99	84	42838	16086	0.0023	0.0052	1.261
20	Platelets (PL)	NA	81	NA	16086	0	0.005	NA

## Sheet: Fig3B+5A+S9A
Idents	cluster	gene	Retret_p_val	Retret_avg_log2FC	Retret_pct.1	Retret_pct.2	Retret_p_val_adj	Retpos_p_val	Retpos_avg_log2FC	Retpos_pct.1	Retpos_pct.2	Retpos_p_val_adj	max_pval	minimump_p_val
mOPC/NPC I	0	Vxn	0	0.744824	0.853	0.465	0	0	0.568178	0.874	0.553	0	0	0
mOPC/NPC I	0	Serpine2	0	1.01255	0.979	0.793	0	0	0.727603	0.999	0.848	0	0	0
mOPC/NPC I	0	Dner	0	0.646947	0.707	0.341	0	0	0.480185	0.659	0.377	0	0	0
mOPC/NPC I	0	Astn1	0	0.589861	0.732	0.388	0	0	0.434352	0.725	0.444	0	0	0
mOPC/NPC I	0	Tnr	0	0.769193	0.919	0.517	0	0	0.732068	0.956	0.612	0	0	0
mOPC/NPC I	0	Adgrb3	0	0.574267	0.685	0.347	0	0	0.435467	0.658	0.377	0	0	0
mOPC/NPC I	0	Kcnk2	0	0.802455	0.895	0.457	0	0	0.584848	0.909	0.573	0	0	0
mOPC/NPC I	0	Agap1	0	0.619335	0.913	0.583	0	0	0.554249	0.942	0.642	0	0	0
mOPC/NPC I	0	Prrx1	0	0.712896	0.836	0.462	0	0	0.365404	0.846	0.576	0	0	0
mOPC/NPC I	0	Kifap3	0	0.680978	0.906	0.613	0	0	0.609765	0.935	0.658	0	0	0
mOPC/NPC I	0	Ramp1	0	0.665617	0.911	0.595	0	0	0.535902	0.917	0.63	0	0	0
mOPC/NPC I	0	Atp1b1	0	0.847248	0.89	0.479	0	0	0.618768	0.894	0.562	0	0	0
mOPC/NPC I	0	Gpr37l1	0	0.864455	0.959	0.538	0	0	0.603487	0.931	0.606	0	0	0
mOPC/NPC I	0	Map2	0	0.79451	0.966	0.565	0	0	0.647198	0.978	0.67	0	0	0
mOPC/NPC I	0	Pou3f3	0	0.690766	0.887	0.516	0	0	0.53922	0.906	0.598	0	0	0
mOPC/NPC I	0	Igfbp2	0	1.03104	0.947	0.528	0	0	0.589251	0.955	0.647	0	0	0
mOPC/NPC I	0	Atp1a2	0	0.88598	0.907	0.519	0	0	0.72424	0.86	0.543	0	0	0
mOPC/NPC I	0	Brinp3	0	0.772122	0.863	0.441	0	0	0.569567	0.852	0.514	0	0	0
mOPC/NPC I	0	Ptprn	0	0.743888	0.668	0.321	0	0	0.765139	0.736	0.416	0	0	0
mOPC/NPC I	0	Dbi	0	0.819401	0.99	0.951	0	0	0.498185	1	0.969	0	0	0
mOPC/NPC I	0	Scn3a	0	0.64159	0.664	0.31	0	0	0.581526	0.699	0.368	0	0	0
mOPC/NPC I	0	Nkain4	0	0.578811	0.632	0.306	0	0	0.367306	0.536	0.304	0	0	0
mOPC/NPC I	0	Stmn3	0	0.961425	0.926	0.476	0	0	0.740453	0.936	0.588	0	0	0
mOPC/NPC I	0	Golm2	0	0.715941	0.951	0.579	0	0	0.526669	0.925	0.623	0	0	0
mOPC/NPC I	0	Myt1	0	0.54974	0.655	0.32	0	0	0.422193	0.603	0.341	0	0	0
mOPC/NPC I	0	Nnat	0	0.753832	0.946	0.552	0	0	0.535765	0.93	0.621	0	0	0
mOPC/NPC I	0	Shc4	0	0.556757	0.701	0.361	0	0	0.424912	0.673	0.4	0	0	0
mOPC/NPC I	0	Matn4	0	1.03624	0.968	0.55	0	0	0.639533	0.921	0.594	0	0	0
mOPC/NPC I	0	Kcnip3	0	0.838224	0.889	0.475	0	0	0.673483	0.868	0.522	0	0	0
mOPC/NPC I	0	Slc1a2	0	0.728723	0.944	0.544	0	0	0.699685	0.925	0.58	0	0	0
mOPC/NPC I	0	Itgav	0	0.804096	0.914	0.666	0	0	0.487307	0.815	0.586	0	0	0
mOPC/NPC I	0	Sulf2	0	0.838746	0.967	0.68	0	0	0.617661	0.946	0.679	0	0	0
mOPC/NPC I	0	Tshz2	0	0.655561	0.851	0.446	0	0	0.553923	0.87	0.543	0	0	0
mOPC/NPC I	0	Bcas1	0	0.381525	0.905	0.552	0	0	0.365104	0.867	0.593	0	0	0
mOPC/NPC I	0	Lrp1b	0	0.787508	0.861	0.461	0	0	0.627677	0.843	0.501	0	0	0
mOPC/NPC I	0	Rprm	0	0.541371	0.703	0.366	0	0	0.407705	0.707	0.439	0	0	0
mOPC/NPC I	0	Atrx	0	0.561772	0.98	0.866	0	0	0.488509	0.983	0.827	0	0	0
mOPC/NPC I	0	Gria3	0	0.864595	0.903	0.477	0	0	0.701722	0.925	0.571	0	0	0
mOPC/NPC I	0	Arxes2	0	0.582298	0.772	0.405	0	0	0.477229	0.724	0.429	0	0	0
mOPC/NPC I	0	Bex2	0	0.88228	0.946	0.532	0	0	0.634332	0.949	0.634	0	0	0
mOPC/NPC I	0	Bex3	0	0.595488	0.967	0.682	0	0	0.365778	0.963	0.736	0	0	0
mOPC/NPC I	0	Tceal3	0	0.594511	0.838	0.467	0	0	0.452523	0.824	0.533	0	0	0
mOPC/NPC I	0	Slitrk2	0	0.616889	0.756	0.394	0	0	0.465245	0.769	0.471	0	0	0
mOPC/NPC I	0	Pcsk1n	0	0.970006	0.988	0.619	0	0	0.714963	0.985	0.697	0	0	0
mOPC/NPC I	0	Pak3	0	0.779944	0.793	0.405	0	0	0.478941	0.725	0.445	0	0	0
mOPC/NPC I	0	Dcx	0	0.673793	0.673	0.329	0	0	0.559068	0.733	0.409	0	0	0
mOPC/NPC I	0	Gpm6b	0	0.817793	0.996	0.673	0	0	0.664827	0.996	0.749	0	0	0
mOPC/NPC I	0	Maged1	0	0.678579	0.97	0.681	0	0	0.486069	0.958	0.709	0	0	0
mOPC/NPC I	0	Nlgn3	0	0.719844	0.857	0.458	0	0	0.56645	0.834	0.495	0	0	0
mOPC/NPC I	0	Mageh1	0	0.752145	0.899	0.51	0	0	0.566883	0.879	0.568	0	0	0
CT I	1	Exo1	0	0.539114	0.451	0.067	0	0	0.549462	0.44	0.077	0	0	0
CT I	1	Mcm3	0	1.52088	0.925	0.259	0	0	1.54401	0.903	0.246	0	0	0
CT I	1	Mcm6	0	1.3951	0.909	0.266	0	0	1.31024	0.882	0.274	0	0	0
CT I	1	Dtl	0	1.08697	0.718	0.12	0	0	0.947999	0.629	0.109	0	0	0
CT I	1	Mcm10	0	0.490563	0.413	0.068	0	0	0.396592	0.32	0.053	0	0	0
CT I	1	E2f1	0	0.393757	0.398	0.078	0	0	0.379933	0.343	0.073	0	0	0
CT I	1	Cdca7	0	0.809463	0.666	0.161	0	0	0.724838	0.593	0.136	0	0	0
CT I	1	Dut	0	1.0214	0.903	0.383	0	0	0.821798	0.849	0.406	0	0	0
CT I	1	Pcna	0	0.985674	0.94	0.586	0	0	0.785957	0.87	0.476	0	0	0
CT I	1	Rad51	0	0.51303	0.453	0.089	0	0	0.436251	0.407	0.091	0	0	0
CT I	1	Arl6ip6	0	0.730439	0.826	0.4	0	0	0.607857	0.744	0.366	0	0	0
CT I	1	Cenps	0	0.485937	0.488	0.11	0	0	0.432776	0.425	0.119	0	0	0
CT I	1	Rpa2	0	0.803604	0.729	0.201	0	0	0.680009	0.633	0.194	0	0	0
CT I	1	Nasp	0	1.36197	0.983	0.609	0	0	1.19291	0.978	0.615	0	0	0
CT I	1	Clspn	0	1.02459	0.76	0.178	0	0	0.96076	0.723	0.189	0	0	0
CT I	1	Mms22l	0	0.395814	0.423	0.09	0	0	0.33182	0.348	0.081	0	0	0
CT I	1	Casp8ap2	0	0.817964	0.844	0.445	0	0	0.762926	0.789	0.403	0	0	0
CT I	1	Ccne2	0	0.4675	0.402	0.065	0	0	0.472316	0.354	0.066	0	0	0
CT I	1	Smc2	0	0.674175	0.899	0.399	0	0	0.499897	0.876	0.442	0	0	0
CT I	1	Pole	0	0.42002	0.424	0.085	0	0	0.376604	0.381	0.093	0	0	0
CT I	1	Brca2	0	0.653028	0.612	0.167	0	0	0.4609	0.478	0.152	0	0	0
CT I	1	Rfc3	0	1.01642	0.853	0.336	0	0	0.961044	0.861	0.394	0	0	0
CT I	1	Ung	0	0.818295	0.637	0.076	0	0	0.821431	0.599	0.083	0	0	0
CT I	1	Mcm7	0	1.02409	0.87	0.347	0	0	1.01597	0.861	0.35	0	0	0
CT I	1	Mcm2	0	1.10318	0.841	0.211	0	0	0.942317	0.757	0.193	0	0	0
CT I	1	Rad51ap1	0	0.667471	0.56	0.12	0	0	0.610061	0.524	0.13	0	0	0
CT I	1	Rad18	0	0.561781	0.595	0.167	0	0	0.476523	0.523	0.166	0	0	0
CT I	1	Rrm1	0	0.751837	0.86	0.393	0	0	0.495989	0.77	0.386	0	0	0
CT I	1	Lig1	0	1.20725	0.864	0.277	0	0	1.20073	0.867	0.298	0	0	0
CT I	1	Prim1	0	0.940003	0.772	0.208	0	0	0.837721	0.723	0.219	0	0	0
CT I	1	Timeless	0	0.718315	0.65	0.138	0	0	0.616776	0.553	0.119	0	0	0
CT I	1	Orc6	0	0.800457	0.832	0.389	0	0	0.702927	0.796	0.4	0	0	0
CT I	1	Mcm5	0	1.18772	0.844	0.198	0	0	1.02771	0.787	0.196	0	0	0
CT I	1	Gins2	0	0.732389	0.621	0.127	0	0	0.682938	0.565	0.14	0	0	0
CT I	1	Cdt1	0	0.587174	0.561	0.119	0	0	0.50125	0.45	0.097	0	0	0
CT I	1	Wdhd1	0	0.587341	0.545	0.134	0	0	0.449882	0.448	0.114	0	0	0
CT I	1	Dnajc9	0	0.877113	0.887	0.414	0	0	0.689342	0.851	0.444	0	0	0
CT I	1	Chek1	0	0.678554	0.579	0.093	0	0	0.596535	0.504	0.084	0	0	0
CT I	1	Dnmt1	0	1.06868	0.947	0.5	0	0	0.918618	0.912	0.51	0	0	0
CT I	1	Topbp1	0	1.05028	0.875	0.321	0	0	0.892188	0.82	0.319	0	0	0
CT I	1	Tipin	0	0.977791	0.864	0.353	0	0	0.86892	0.82	0.358	0	0	0
CT I	1	Pclaf	0	1.15317	0.751	0.239	0	0	0.909241	0.722	0.282	0	0	0
CT I	1	Cdc6	0	0.717883	0.498	0.049	0	0	0.612494	0.424	0.045	0	0	0
CT I	1	Brca1	0	0.598828	0.488	0.091	0	0	0.487052	0.384	0.085	0	0	0
CT I	1	Atad5	0	0.904708	0.74	0.202	0	0	0.746847	0.638	0.191	0	0	0
CT I	1	Slfn9	0	1.07612	0.717	0.185	0	0	1.01893	0.682	0.18	0	0	0
CT I	1	Fignl1	0	0.69974	0.622	0.111	0	0	0.592015	0.522	0.111	0	0	0
CT I	1	Dek	0	0.812971	0.99	0.83	0	0	0.727256	0.993	0.822	0	0	0
CT I	1	Cenph	0	0.639655	0.563	0.143	0	0	0.624984	0.568	0.164	0	0	0
CT I	1	Gmnn	0	0.77874	0.658	0.172	0	0	0.725003	0.61	0.168	0	0	0
AM	2	Ncf2	0	1.17398	0.878	0.146	0	0	1.49608	0.92	0.111	0	0	0
AM	2	Npl	0	1.79041	0.955	0.355	0	0	1.42137	0.866	0.268	0	0	0
AM	2	Glul	0	1.24749	0.971	0.59	0	0	1.07643	0.93	0.542	0	0	0
AM	2	Ier5	0	2.24323	0.956	0.436	0	0	1.19449	0.883	0.405	0	0	0
AM	2	Tor1aip1	0	0.908452	0.881	0.506	0	0	0.900327	0.862	0.42	0	0	0
AM	2	Tor3a	0	0.611365	0.592	0.202	0	0	0.769051	0.624	0.161	0	0	0
AM	2	Tmem63a	0	0.477675	0.443	0.075	0	0	0.442963	0.407	0.041	0	0	0
AM	2	Sp110	0	0.599532	0.539	0.104	0	0	0.816095	0.637	0.089	0	0	0
AM	2	Tmem37	0	0.96003	0.697	0.12	0	0	0.809869	0.637	0.105	0	0	0
AM	2	Sp140	0	0.437928	0.456	0.101	0	0	0.757904	0.634	0.096	0	0	0
AM	2	Sp100	0	0.368539	0.462	0.118	0	0	0.616076	0.563	0.086	0	0	0
AM	2	A630001G21Rik	0	0.491027	0.377	0.036	0	0	0.372273	0.321	0.021	0	0	0
AM	2	Itm2c	0	1.06364	0.981	0.769	0	0	1.22582	0.978	0.68	0	0	0
AM	2	Ankrd44	0	0.662404	0.615	0.253	0	2.85188e-178	0.280856	0.449	0.213	3.74566e-174	2.85188e-178	0
AM	2	Hlx	0	0.508809	0.455	0.112	0	0	0.334725	0.377	0.107	0	0	0
AM	2	Ogfrl1	0	1.50919	0.811	0.343	0	0	0.621143	0.701	0.342	0	0	0
AM	2	Mapkapk2	0	0.817207	0.723	0.352	0	0	0.955992	0.779	0.3	0	0	0
AM	2	Rassf5	0	0.564274	0.467	0.068	0	0	0.381353	0.356	0.037	0	0	0
AM	2	Cflar	0	0.884538	0.778	0.325	0	0	0.769809	0.75	0.261	0	0	0
AM	2	Casp8	0	0.617313	0.61	0.216	0	0	0.560799	0.598	0.176	0	0	0
AM	2	Srgap2	0	1.20235	0.89	0.47	0	0	0.661227	0.797	0.454	0	0	0
AM	2	Inpp5d	0	1.71367	0.933	0.134	0	0	1.45077	0.888	0.09	0	0	0
AM	2	Batf3	0	0.436511	0.371	0.073	0	0	0.528646	0.42	0.06	0	0	0
AM	2	Nuak2	0	0.655507	0.456	0.061	0	0	0.498162	0.401	0.04	0	0	0
AM	2	Atf3	0	2.97833	0.885	0.27	0	0	2.48642	0.928	0.244	0	0	0
AM	2	Arl4c	0	1.24587	0.953	0.503	0	0	1.23655	0.947	0.495	0	0	0
AM	2	Ptpn18	0	1.63861	0.947	0.197	0	0	1.77775	0.955	0.179	0	0	0
AM	2	Mlph	0	1.07863	0.599	0.019	0	0	0.77925	0.515	0.01	0	0	0
AM	2	Neurl3	0	0.695331	0.532	0.107	0	0	0.79331	0.631	0.092	0	0	0
AM	2	Cd34	0	1.24999	0.743	0.066	0	0	1.04736	0.727	0.049	0	0	0
AM	2	Nrp2	0	0.704234	0.536	0.151	0	0	0.684372	0.544	0.114	0	0	0
AM	2	Btg2	0	2.22956	0.945	0.424	0	0	1.38368	0.9	0.422	0	0	0
AM	2	Rcsd1	0	1.01953	0.637	0.057	0	0	0.636005	0.46	0.034	0	0	0
AM	2	Ppfia4	0	1.3148	0.814	0.115	0	0	1.58751	0.889	0.099	0	0	0
AM	2	Creg1	0	1.86118	0.98	0.483	0	0	2.54517	0.993	0.404	0	0	0
AM	2	Fcgr2b	0	1.31444	0.845	0.161	0	0	1.55239	0.818	0.101	0	0	0
AM	2	Fcgr4	0	0.632543	0.554	0.095	0	0	1.20508	0.749	0.076	0	0	0
AM	2	Fcgr3	0	2.68282	0.998	0.201	0	0	2.68263	0.989	0.149	0	0	0
AM	2	Rnf149	0	0.694336	0.832	0.541	0	0	0.888972	0.871	0.496	0	0	0
AM	2	Cacna1s	0	0.254081	0.191	0.011	0	0	0.480623	0.345	0.009	0	0	0
AM	2	Fcer1g	0	2.32005	1	0.292	0	0	2.62294	0.998	0.246	0	0	0
AM	2	Tnfrsf11a	0	0.642769	0.499	0.059	0	0	0.471921	0.403	0.037	0	0	0
AM	2	Ptprc	0	1.24873	0.953	0.165	0	0	1.29743	0.928	0.126	0	0	0
AM	2	Cd244a	0	0.43865	0.331	0.031	0	0	0.43942	0.335	0.018	0	0	0
AM	2	Ly9	0	0.652513	0.462	0.064	0	0	0.918611	0.584	0.04	0	0	0
AM	2	Cd48	0	0.869772	0.694	0.098	0	0	0.761623	0.643	0.072	0	0	0
AM	2	Cfh	0	1.29612	0.884	0.093	0	0	0.757198	0.608	0.039	0	0	0
AM	2	Arpc2	0	0.601586	0.985	0.925	0	0	0.735555	0.993	0.891	0	0	0
AM	2	Slamf9	0	0.584628	0.446	0.06	0	0	0.807493	0.581	0.055	0	0	0
AM	2	Rgs2	0	1.33109	0.861	0.304	0	0	1.38341	0.876	0.289	0	0	0
MES I	3	Pgk1	0	1.3931	0.996	0.837	0	0	1.23196	0.994	0.836	0	0	0
MES I	3	Eno1	0	1.61445	0.996	0.787	0	0	1.44693	0.991	0.778	0	0	0
MES I	3	Tpi1	0	1.53243	0.997	0.81	0	0	1.40516	0.993	0.792	0	0	0
MES I	3	Cav1	0	1.00831	0.602	0.173	0	0	0.68017	0.454	0.103	0	0	0
MES I	3	Aldoa	0	1.20835	0.999	0.916	0	0	1.22102	0.997	0.891	0	0	0
MES I	3	Adm	0	1.17575	0.74	0.185	0	0	1.23994	0.77	0.226	0	0	0
MES I	3	Ldha	0	1.5581	0.995	0.885	0	0	1.43492	0.995	0.863	0	0	0
MES I	3	Gpi1	0	1.67202	0.993	0.817	0	0	1.90583	0.991	0.781	0	0	0
MES I	3	Bnip3	0	1.84741	0.927	0.384	0	0	1.84483	0.908	0.335	0	0	0
MES I	3	Mif	0	1.19244	0.998	0.924	0	0	1.04073	0.998	0.929	0	0	0
MES I	3	Higd1a	0	1.44213	0.974	0.773	0	0	1.18892	0.962	0.758	0	0	0
MES I	3	Fam162a	0	1.95174	0.984	0.672	0	0	1.90188	0.974	0.659	0	0	0
MES I	3	Vegfa	0	2.0532	0.94	0.407	0	0	1.8746	0.914	0.365	0	0	0
MES I	3	Pgam1	0	1.4717	0.997	0.897	0	0	1.3936	0.995	0.886	0	0	0
MES I	3	Ankrd37	2.06787e-305	0.685362	0.478	0.105	2.71594e-301	0	0.554608	0.42	0.087	0	2.06787e-305	0
MES I	3	Egln1	1.10003e-294	1.24963	0.953	0.667	1.44478e-290	0	1.38322	0.948	0.662	0	1.10003e-294	0
MES I	3	P4ha1	1.72813e-293	1.1063	0.941	0.65	2.26973e-289	0	1.16849	0.928	0.569	0	1.72813e-293	0
MES I	3	Bsg	4.89495e-292	0.725488	1	0.945	6.42902e-288	0	1.07892	0.998	0.908	0	4.89495e-292	0
MES I	3	Pfkl	7.36521e-288	0.927997	0.861	0.44	9.67347e-284	0	1.00008	0.865	0.387	0	7.36521e-288	0
MES I	3	Vldlr	8.68347e-287	1.11843	0.831	0.393	1.14049e-282	0	1.06499	0.83	0.396	0	8.68347e-287	0
MES I	3	Gapdh	4.51481e-284	0.924709	0.999	0.969	5.92975e-280	0	1.00431	0.999	0.958	0	4.51481e-284	0
MES I	3	Slc16a3	6.45066e-277	0.747495	0.647	0.202	8.4723e-273	0	0.622571	0.565	0.159	0	6.45066e-277	0
MES I	3	Egln3	1.72657e-260	0.581831	0.461	0.112	2.26768e-256	0	0.616764	0.505	0.11	0	1.72657e-260	0
MES I	3	Plod2	4.02451e-259	0.954669	0.765	0.332	5.28579e-255	0	0.717932	0.675	0.307	0	4.02451e-259	0
MES I	3	A2m	9.26931e-252	0.743689	0.494	0.134	1.21743e-247	0	0.736655	0.505	0.158	0	9.26931e-252	0
MES I	3	Pdk1	4.63025e-250	0.695922	0.588	0.195	6.08137e-246	0	0.616829	0.548	0.156	0	4.63025e-250	0
MES I	3	Pkm	2.03165e-244	0.755238	1	0.919	2.66837e-240	0	0.626151	0.995	0.905	0	2.03165e-244	0
MES I	3	Mt1	4.29526e-240	1.40621	0.997	0.915	5.6414e-236	0	1.70083	0.987	0.835	0	4.29526e-240	0
MES I	3	Slc2a3	8.1625e-238	0.630093	0.547	0.173	1.07206e-233	0	0.741885	0.534	0.157	0	8.1625e-238	0
MES I	3	Mt2	1.8943e-228	1.53187	0.83	0.467	2.48797e-224	0	1.4783	0.812	0.401	0	1.8943e-228	0
MES I	3	Slc2a1	4.87928e-227	0.485296	0.724	0.306	6.40845e-223	0	0.861274	0.685	0.218	0	4.87928e-227	0
MES I	3	Ero1a	1.50733e-225	1.28187	0.69	0.316	1.97972e-221	0	1.54876	0.701	0.266	0	1.50733e-225	0
MES I	3	Kdm5b	1.70128e-224	0.803767	0.859	0.46	2.23445e-220	0	0.739188	0.836	0.463	0	1.70128e-224	0
MES I	3	Ak4	6.34791e-221	0.449477	0.413	0.103	8.33734e-217	0	0.360268	0.369	0.095	0	6.34791e-221	0
MES I	3	Hk1	3.21698e-220	0.848917	0.827	0.457	4.22518e-216	0	0.831114	0.827	0.478	0	3.21698e-220	0
MES I	3	Sncb	9.3469e-219	0.371739	0.247	0.036	1.22762e-214	0	0.521566	0.342	0.058	0	9.3469e-219	0
MES I	3	Jmjd6	7.52454e-218	0.711176	0.782	0.39	9.88273e-214	0	0.853804	0.803	0.404	0	7.52454e-218	0
MES I	3	Igfbp5	9.34008e-216	1.13717	0.237	0.034	1.22673e-211	0	1.22375	0.361	0.05	0	9.34008e-216	0
MES I	3	Cdkn2a	1.92924e-214	0.958526	0.976	0.641	2.53386e-210	0	0.767159	0.991	0.779	0	1.92924e-214	0
MES I	3	Kcnk2	8.32368e-213	0.917841	0.918	0.523	1.09323e-208	0	0.800131	0.951	0.629	0	8.32368e-213	0
MES I	3	Tubb2b	5.76518e-210	0.978366	0.984	0.692	7.57198e-206	0	0.703657	0.989	0.798	0	5.76518e-210	0
MES I	3	Ramp1	9.72847e-210	0.849748	0.956	0.641	1.27774e-205	0	0.814293	0.957	0.678	0	9.72847e-210	0
MES I	3	Pgm1	6.24769e-207	0.736125	0.684	0.311	8.20572e-203	0	0.68241	0.657	0.293	0	6.24769e-207	0
MES I	3	Plppr5	2.0228e-205	0.834277	0.908	0.515	2.65675e-201	0	0.611636	0.892	0.57	0	2.0228e-205	0
MES I	3	Kbtbd11	1.29684e-204	0.801133	0.9	0.516	1.70327e-200	0	0.704662	0.926	0.588	0	1.29684e-204	0
MES I	3	Atp1b1	8.05343e-202	0.939716	0.92	0.541	1.05774e-197	0	0.984613	0.942	0.616	0	8.05343e-202	0
MES I	3	Galk1	6.69052e-192	0.677457	0.693	0.33	8.78733e-188	0	0.769394	0.71	0.31	0	6.69052e-192	0
MES I	3	rcas	3.77255e-190	1.24624	0.973	0.672	4.95487e-186	0	1.24911	0.992	0.891	0	3.77255e-190	0
MES I	3	Ttc3	1.68982e-187	0.809598	0.983	0.735	2.21941e-183	0	0.566423	0.983	0.776	0	1.68982e-187	0
MES I	3	Sox4	2.79602e-187	1.00145	0.953	0.67	3.6723e-183	0	0.984802	0.971	0.71	0	2.79602e-187	0
mOPC/NPC II	4	Ndufb3	2.55834e-10	0.388429	0.737	0.86	3.36013e-06	3.31336e-163	0.260344	0.43	0.834	4.35176e-159	2.55834e-10	6.62672e-163
mOPC/NPC II	4	Psma6	9.3083e-05	0.441867	0.688	0.813	1	1.43556e-156	0.258839	0.398	0.794	1.88547e-152	9.3083e-05	2.87112e-156
mOPC/NPC II	4	Psmb7	0.000305781	0.382265	0.668	0.796	1	3.79945e-153	0.299845	0.401	0.799	4.9902e-149	0.000305781	7.5989e-153
mOPC/NPC II	4	Fbl	8.14566e-06	0.435698	0.614	0.708	0.106985	1.03691e-143	0.270449	0.351	0.712	1.36188e-139	8.14566e-06	2.07382e-143
mOPC/NPC II	4	Tcp1	7.72478e-09	0.486917	0.737	0.829	0.000101457	9.33122e-124	0.25608	0.454	0.841	1.22556e-119	7.72478e-09	1.86624e-123
mOPC/NPC II	4	Fabp7	2.01669e-78	0.935321	0.914	0.736	2.64871e-74	2.56775e-122	0.47707	0.882	0.894	3.37248e-118	2.01669e-78	5.1355e-122
mOPC/NPC II	4	Zc3h15	0.00471642	0.393173	0.678	0.804	1	1.23149e-121	0.257391	0.468	0.85	1.61745e-117	0.00471642	2.46299e-121
mOPC/NPC II	4	Fkbp3	2.44611e-13	0.642197	0.696	0.745	3.21272e-09	5.16624e-121	0.25305	0.416	0.778	6.78534e-117	2.44611e-13	1.03325e-120
mOPC/NPC II	4	Psmc3	0.024361	0.305007	0.663	0.815	1	2.17877e-115	0.256181	0.464	0.867	2.86159e-111	0.024361	4.35754e-115
mOPC/NPC II	4	Ddx21	0.0251349	0.348335	0.612	0.738	1	1.74804e-114	0.266765	0.405	0.76	2.29588e-110	0.0251349	3.49608e-114
mOPC/NPC II	4	Dbi	3.76757e-49	0.553527	0.97	0.959	4.94833e-45	1.88855e-111	0.358162	0.965	0.978	2.48043e-107	3.76757e-49	3.77711e-111
mOPC/NPC II	4	Ndufv2	5.13106e-15	0.496254	0.727	0.819	6.73913e-11	6.0166e-110	0.250735	0.464	0.854	7.9022e-106	5.13106e-15	1.20332e-109
mOPC/NPC II	4	Hp1bp3	0.000898852	0.330327	0.698	0.82	1	1.64877e-108	0.266447	0.475	0.841	2.1655e-104	0.000898852	3.29754e-108
mOPC/NPC II	4	Pdcd5	7.16198e-07	0.367274	0.735	0.852	0.00940655	4.84171e-108	0.258278	0.486	0.886	6.35911e-104	7.16198e-07	9.68343e-108
mOPC/NPC II	4	Snrpd3	3.18298e-21	0.585971	0.755	0.829	4.18053e-17	5.25758e-106	0.277391	0.454	0.84	6.9053e-102	3.18298e-21	1.05152e-105
mOPC/NPC II	4	Zranb2	2.80017e-08	0.39452	0.723	0.809	0.000367774	9.88148e-103	0.276719	0.461	0.831	1.29783e-98	2.80017e-08	1.9763e-102
mOPC/NPC II	4	Banf1	3.88265e-09	0.382316	0.69	0.759	5.09947e-05	1.25411e-102	0.26143	0.431	0.781	1.64715e-98	3.88265e-09	2.50823e-102
mOPC/NPC II	4	Ndufa5	4.71364e-13	0.451496	0.747	0.845	6.1909e-09	1.72564e-92	0.278453	0.494	0.878	2.26645e-88	4.71364e-13	3.45128e-92
mOPC/NPC II	4	Nsg2	0.00250646	0.391136	0.555	0.537	1	2.02127e-92	0.32684	0.379	0.662	2.65474e-88	0.00250646	4.04254e-92
mOPC/NPC II	4	Nova1	0.00356636	0.341511	0.505	0.515	1	1.50528e-87	0.320877	0.264	0.501	1.97704e-83	0.00356636	3.01057e-87
mOPC/NPC II	4	Ssb	5.32254e-09	0.411762	0.767	0.895	6.99063e-05	1.26444e-84	0.278983	0.515	0.904	1.66072e-80	5.32254e-09	2.52888e-84
mOPC/NPC II	4	Klhl13	2.76081e-05	0.503513	0.498	0.465	0.362605	2.32906e-84	0.380762	0.287	0.526	3.05899e-80	2.76081e-05	4.65812e-84
mOPC/NPC II	4	Rrp15	0.0378227	0.306233	0.371	0.397	1	1.58248e-81	0.259877	0.208	0.412	2.07843e-77	0.0378227	3.16496e-81
mOPC/NPC II	4	LTO1	0.01436	0.434571	0.455	0.483	1	6.49386e-77	0.347269	0.344	0.6	8.52904e-73	0.01436	1.29877e-76
mOPC/NPC II	4	Rtn1	1.54118e-09	0.302014	0.789	0.696	2.02418e-05	1.16341e-76	-0.271103	0.573	0.807	1.52802e-72	1.54118e-09	2.32682e-76
mOPC/NPC II	4	Anp32e	2.1884e-13	0.546195	0.747	0.805	2.87424e-09	1.73602e-73	0.290852	0.457	0.797	2.2801e-69	2.1884e-13	3.47205e-73
mOPC/NPC II	4	Hnrnpc	2.99746e-09	0.487555	0.785	0.866	3.93686e-05	2.79742e-72	0.264397	0.5	0.878	3.67413e-68	2.99746e-09	5.59484e-72
mOPC/NPC II	4	Ppp1r14b	3.44168e-71	0.968985	0.856	0.881	4.5203e-67	5.30054e-05	0.336557	0.643	0.915	0.696173	5.30054e-05	6.88335e-71
mOPC/NPC II	4	Pou3f3	0.000172129	0.349856	0.643	0.594	1	1.45919e-65	0.317663	0.429	0.7	1.9165e-61	0.000172129	2.91837e-65
mOPC/NPC II	4	Uchl1	7.18251e-18	0.530222	0.706	0.626	9.43351e-14	4.20735e-57	0.330371	0.448	0.722	5.52593e-53	7.18251e-18	8.4147e-57
mOPC/NPC II	4	Sox6	4.92134e-16	0.629714	0.674	0.581	6.46369e-12	1.005e-56	0.291152	0.41	0.669	1.31997e-52	4.92134e-16	2.01001e-56
mOPC/NPC II	4	Plekhb1	1.10813e-18	0.634344	0.773	0.657	1.45542e-14	1.8756e-56	0.275389	0.48	0.758	2.46342e-52	1.10813e-18	3.75121e-56
mOPC/NPC II	4	Hnrnpa2b1	5.78797e-46	0.518175	0.933	0.97	7.60192e-42	2.82348e-11	0.28332	0.739	0.969	3.70836e-07	2.82348e-11	1.15759e-45
mOPC/NPC II	4	Psma7	1.21589e-12	0.419596	0.784	0.926	1.59695e-08	1.51102e-43	0.348262	0.565	0.939	1.98457e-39	1.21589e-12	3.02204e-43
mOPC/NPC II	4	Vxn	3.72844e-15	0.656293	0.648	0.545	4.89694e-11	3.98421e-42	0.447034	0.42	0.654	5.23286e-38	3.72844e-15	7.96842e-42
mOPC/NPC II	4	Rev3l	4.42959e-18	0.567844	0.753	0.674	5.81782e-14	1.96294e-40	0.320773	0.472	0.753	2.57812e-36	4.42959e-18	3.92588e-40
mOPC/NPC II	4	Cbx3	1.64992e-21	0.552882	0.819	0.849	2.167e-17	1.12719e-34	0.275075	0.556	0.871	1.48045e-30	1.64992e-21	2.25438e-34
mOPC/NPC II	4	Mmp15	1.13408e-12	0.473442	0.656	0.567	1.4895e-08	6.65557e-34	0.422605	0.455	0.703	8.74143e-30	1.13408e-12	1.33111e-33
mOPC/NPC II	4	Atp5o.1	4.81553e-16	0.457418	0.767	0.882	6.32472e-12	6.75129e-34	0.297239	0.551	0.91	8.86715e-30	4.81553e-16	1.35026e-33
mOPC/NPC II	4	Asrgl1	2.93502e-32	0.656228	0.795	0.686	3.85486e-28	2.20207e-22	0.270788	0.537	0.799	2.89219e-18	2.20207e-22	5.87005e-32
mOPC/NPC II	4	Cox7c	1.27776e-31	0.379029	0.909	0.974	1.67821e-27	2.79779e-25	0.291657	0.787	0.98	3.67461e-21	2.79779e-25	2.55552e-31
mOPC/NPC II	4	Epn2	2.10854e-29	0.648949	0.799	0.675	2.76935e-25	2.10475e-10	0.361193	0.533	0.775	2.76438e-06	2.10475e-10	4.21707e-29
mOPC/NPC II	4	Ndufc1	3.90253e-18	0.450139	0.782	0.886	5.12558e-14	2.45923e-29	0.326586	0.56	0.915	3.22995e-25	3.90253e-18	4.91846e-29
mOPC/NPC II	4	Hmgb1	5.6249e-29	0.430752	0.891	0.963	7.38774e-25	1.15934e-15	0.270472	0.751	0.97	1.52268e-11	1.15934e-15	1.12498e-28
mOPC/NPC II	4	Eif2s2	4.00023e-25	0.558103	0.839	0.932	5.2539e-21	4.26362e-08	0.349989	0.607	0.952	0.000559984	4.26362e-08	8.00045e-25
mOPC/NPC II	4	Septin7	3.60173e-24	0.379785	0.874	0.931	4.73051e-20	0.0187673	0.26452	0.712	0.943	1	0.0187673	7.20345e-24
mOPC/NPC II	4	Atp5k	1.91172e-23	0.523743	0.832	0.907	2.51085e-19	1.19252e-05	0.414594	0.609	0.93	0.156626	1.19252e-05	3.82343e-23
mOPC/NPC II	4	Map2	1.44103e-13	0.524812	0.777	0.647	1.89265e-09	7.61868e-12	0.404168	0.546	0.767	1.00064e-07	7.61868e-12	2.88206e-13
mOPC/NPC II	4	Nedd4	1.16725e-10	0.399817	0.822	0.727	1.53307e-06	3.06591e-13	0.259227	0.583	0.819	4.02676e-09	1.16725e-10	6.13181e-13
mOPC/NPC II	4	Nucks1	2.60992e-11	0.323943	0.822	0.885	3.42786e-07	1.26947e-07	0.314147	0.62	0.901	0.00166733	1.26947e-07	5.21983e-11
MP	5	Ncf2	0	1.86414	0.908	0.189	0	0	1.91275	0.895	0.105	0	0	0
MP	5	Rnasel	0	0.783056	0.432	0.096	0	0	0.42269	0.325	0.107	0	0	0
MP	5	Nabp1	0	0.913312	0.415	0.081	0	0	0.399413	0.234	0.049	0	0	0
MP	5	Sp110	0	0.789038	0.545	0.13	0	0	0.977512	0.567	0.088	0	0	0
MP	5	Tmem37	0	0.952062	0.588	0.167	0	0	1.13261	0.599	0.102	0	0	0
MP	5	Sp140	0	0.915002	0.567	0.112	0	0	1.15024	0.641	0.09	0	0	0
MP	5	Sp100	0	1.19918	0.653	0.12	0	0	1.0953	0.602	0.078	0	0	0
MP	5	Stk17b	0	1.19484	0.683	0.268	0	0	0.948218	0.569	0.222	0	0	0
MP	5	Actr3	0	1.05408	0.947	0.84	0	0	0.966262	0.933	0.762	0	0	0
MP	5	Cxcr4	0	2.43572	0.87	0.096	0	0	1.97587	0.767	0.069	0	0	0
MP	5	Rab7b	0	1.11362	0.581	0.092	0	0	0.875272	0.469	0.059	0	0	0
MP	5	Inpp5d	0	0.885785	0.769	0.2	0	0	1.19001	0.736	0.094	0	0	0
MP	5	Atf3	0	1.40873	0.909	0.306	0	0	2.38578	0.906	0.239	0	0	0
MP	5	Arl4c	0	1.66165	0.903	0.536	0	0	1.48366	0.903	0.493	0	0	0
MP	5	Ptpn18	0	1.17899	0.858	0.252	0	0	1.78242	0.895	0.175	0	0	0
MP	5	Neurl3	0	1.65568	0.777	0.109	0	0	2.06482	0.842	0.069	0	0	0
MP	5	Btg2	0	1.5268	0.953	0.456	0	0	2.14824	0.933	0.414	0	0	0
MP	5	Creg1	0	1.15299	0.906	0.521	0	0	1.54984	0.9	0.405	0	0	0
MP	5	Gpr35	0	1.01569	0.524	0.067	0	0	0.83564	0.452	0.041	0	0	0
MP	5	Ptpn7	0	0.372048	0.243	0.019	0	0	0.276468	0.191	0.013	0	0	0
MP	5	St8sia4	0	0.685155	0.374	0.068	0	0	0.481713	0.273	0.044	0	0	0
MP	5	Fcgr2b	0	2.07187	0.891	0.199	0	0	1.82428	0.814	0.094	0	0	0
MP	5	Fcgr4	0	1.35891	0.67	0.112	0	0	1.3827	0.678	0.074	0	0	0
MP	5	Fcgr3	0	1.18603	0.95	0.255	0	0	1.81379	0.92	0.146	0	0	0
MP	5	Rnf149	0	1.46836	0.91	0.552	0	0	1.30875	0.863	0.492	0	0	0
MP	5	Fcer1g	0	2.05171	0.989	0.337	0	0	2.89081	0.991	0.238	0	0	0
MP	5	Ptprc	0	2.06377	0.958	0.214	0	0	2.21506	0.942	0.116	0	0	0
MP	5	Cd48	0	0.874351	0.634	0.141	0	0	0.977271	0.604	0.069	0	0	0
MP	5	Arpc2	0	0.966804	0.973	0.93	0	0	0.901692	0.974	0.892	0	0	0
MP	5	Rgs2	0	2.44671	0.921	0.332	0	0	2.59027	0.928	0.278	0	0	0
MP	5	Rgs1	0	3.01464	0.874	0.208	0	0	3.42389	0.884	0.162	0	0	0
MP	5	Slc11a1	0	0.869173	0.647	0.162	0	0	0.999422	0.642	0.091	0	0	0
MP	5	Ifi209	0	0.611277	0.274	0.035	0	0	0.771126	0.331	0.029	0	0	0
MP	5	Ifi207	0	1.9772	0.813	0.078	0	0	1.72956	0.747	0.047	0	0	0
MP	5	Ifi204	0	1.69002	0.729	0.075	0	0	1.4614	0.64	0.057	0	0	0
MP	5	Mndal	0	1.7353	0.733	0.047	0	0	1.46683	0.664	0.047	0	0	0
MP	5	Ifi211	0	0.603946	0.382	0.04	0	0	0.606169	0.347	0.029	0	0	0
MP	5	Ifi203	0	1.78266	0.719	0.038	0	0	1.55178	0.68	0.049	0	0	0
MP	5	Ifi202b	0	1.47983	0.745	0.136	0	0	1.51754	0.715	0.091	0	0	0
MP	5	Cd84	0	1.57436	0.822	0.165	0	0	1.50219	0.767	0.094	0	0	0
MP	5	Arhgap30	0	1.09399	0.732	0.145	0	0	1.13798	0.659	0.071	0	0	0
MP	5	Soat1	0	1.14598	0.869	0.567	0	0	0.954277	0.777	0.418	0	0	0
MP	5	Hck	0	1.01559	0.705	0.162	0	0	1.55904	0.792	0.083	0	0	0
MP	5	Spi1	0	1.3535	0.902	0.216	0	0	1.93257	0.927	0.121	0	0	0
MP	5	Mrc1	0	2.40145	0.59	0.022	0	0	0.905282	0.339	0.006	0	0	0
MP	5	B2m	0	1.54842	0.99	0.936	0	0	1.34575	0.992	0.904	0	0	0
MP	5	Samhd1	0	1.65099	0.786	0.333	0	0	1.6926	0.757	0.259	0	0	0
MP	5	Nfe2l2	0	1.50594	0.888	0.354	0	0	1.86703	0.898	0.306	0	0	0
MP	5	Tgm2	0	2.56693	0.757	0.157	0	0	2.07137	0.682	0.112	0	0	0
MP	5	Mafb	0	2.34723	0.939	0.425	0	0	2.65666	0.919	0.32	0	0	0
CT II	6	Exo1	0	0.604341	0.597	0.073	0	0	0.655179	0.57	0.084	0	0	0
CT II	6	Mybl1	0	0.928269	0.784	0.214	0	0	0.816057	0.727	0.214	0	0	0
CT II	6	Mcm3	0	1.1852	0.888	0.288	0	0	1.14049	0.843	0.279	0	0	0
CT II	6	Mcm6	0	1.18458	0.869	0.294	0	0	1.17713	0.837	0.304	0	0	0
CT II	6	Sgo2a	0	1.06743	0.779	0.087	0	0	1.03837	0.723	0.097	0	0	0
CT II	6	Prim2	0	0.735345	0.763	0.218	0	0	0.782653	0.729	0.24	0	0	0
CT II	6	Cenpf	0	1.75599	0.933	0.223	0	0	1.54576	0.927	0.288	0	0	0
CT II	6	Cenpl	0	0.540064	0.534	0.074	0	0	0.597474	0.527	0.081	0	0	0
CT II	6	Nucks1	0	1.0428	0.99	0.875	0	0	0.895624	0.982	0.867	0	0	0
CT II	6	Nsl1	0	0.342355	0.368	0.045	0	0	0.320752	0.323	0.041	0	0	0
CT II	6	Dtl	0	1.05612	0.765	0.141	0	0	0.934516	0.674	0.129	0	0	0
CT II	6	Nek2	0	0.444137	0.436	0.057	0	0	0.402693	0.415	0.064	0	0	0
CT II	6	Hjurp	0	1.2206	0.881	0.35	0	0	1.20596	0.861	0.347	0	0	0
CT II	6	Ube2t	0	0.899854	0.738	0.098	0	0	0.843139	0.669	0.098	0	0	0
CT II	6	Pask	0	0.295916	0.331	0.037	0	0	0.285443	0.271	0.03	0	0	0
CT II	6	Nuf2	0	1.12357	0.85	0.122	0	0	1.04092	0.775	0.135	0	0	0
CT II	6	Bard1	0	0.724692	0.616	0.077	0	0	0.6527	0.543	0.069	0	0	0
CT II	6	Kif14	0	0.580978	0.513	0.044	0	0	0.55514	0.446	0.05	0	0	0
CT II	6	Aspm	0	1.30861	0.842	0.119	0	0	1.12914	0.771	0.136	0	0	0
CT II	6	Tpx2	0	1.59439	0.933	0.188	0	0	1.4702	0.913	0.225	0	0	0
CT II	6	Mcm10	0	0.591802	0.579	0.071	0	0	0.453434	0.416	0.058	0	0	0
CT II	6	Spc25	0	1.70441	0.897	0.131	0	0	1.68738	0.88	0.156	0	0	0
CT II	6	Hat1	0	1.0875	0.888	0.353	0	0	0.972498	0.813	0.323	0	0	0
CT II	6	Dsn1	0	0.399595	0.475	0.085	0	0	0.378734	0.403	0.088	0	0	0
CT II	6	Rbl1	0	0.594695	0.618	0.145	0	0	0.462074	0.481	0.107	0	0	0
CT II	6	Dut	0	1.85033	0.962	0.4	0	0	1.70423	0.937	0.419	0	0	0
CT II	6	Mastl	0	0.714738	0.674	0.092	0	0	0.655425	0.566	0.086	0	0	0
CT II	6	Mybl2	0	0.509004	0.476	0.044	0	0	0.412759	0.393	0.041	0	0	0
CT II	6	Ncaph	0	0.944019	0.78	0.132	0	0	0.892247	0.706	0.125	0	0	0
CT II	6	Ube2c	0	1.63719	0.906	0.204	0	0	1.4346	0.897	0.257	0	0	0
CT II	6	Ckap2l	0	1.49737	0.932	0.16	0	0	1.49572	0.901	0.192	0	0	0
CT II	6	Kif18a	0	0.936341	0.75	0.129	0	0	1.00223	0.724	0.142	0	0	0
CT II	6	Pcna	0	1.82442	0.974	0.598	0	0	1.71704	0.948	0.487	0	0	0
CT II	6	Aurka	0	0.768594	0.601	0.075	0	0	0.802497	0.59	0.093	0	0	0
CT II	6	Arhgap11a	0	0.834979	0.705	0.147	0	0	0.773635	0.646	0.139	0	0	0
CT II	6	Bub1b	0	0.841799	0.685	0.083	0	0	0.844337	0.648	0.092	0	0	0
CT II	6	Lhx2	0	0.681138	0.699	0.178	0	0	0.689309	0.661	0.208	0	0	0
CT II	6	Knl1	0	1.62672	0.908	0.128	0	0	1.47552	0.85	0.136	0	0	0
CT II	6	Rad51	0	0.702915	0.63	0.092	0	0	0.721	0.598	0.091	0	0	0
CT II	6	Oip5	0	0.559564	0.539	0.06	0	0	0.472575	0.442	0.052	0	0	0
CT II	6	Nusap1	0	2.37065	0.967	0.138	0	0	2.37195	0.952	0.185	0	0	0
CT II	6	Knstrn	0	0.825837	0.761	0.153	0	0	0.765357	0.718	0.183	0	0	0
CT II	6	Bub1	0	1.22304	0.854	0.105	0	0	1.14991	0.789	0.114	0	0	0
CT II	6	Cenpi	0	0.545759	0.567	0.072	0	0	0.478904	0.466	0.067	0	0	0
CT II	6	Pola1	0	1.12048	0.85	0.242	0	0	1.03262	0.784	0.223	0	0	0
CT II	6	Kif4	0	1.26894	0.844	0.088	0	0	1.15568	0.778	0.099	0	0	0
CT II	6	Ercc6l	0	0.597454	0.589	0.07	0	0	0.509162	0.464	0.061	0	0	0
CT II	6	Smc4	0	1.74209	0.961	0.433	0	0	1.66849	0.943	0.412	0	0	0
CT II	6	Ccna2	0	1.54918	0.914	0.125	0	0	1.35987	0.861	0.138	0	0	0
CT II	6	Plk4	0	1.0468	0.848	0.159	0	0	0.971706	0.763	0.155	0	0	0
CT III	7	Sgo2a	0	1.44968	0.741	0.104	0	0	1.48258	0.746	0.108	0	0	0
CT III	7	Cenpf	0	3.80162	0.965	0.236	0	0	3.49869	0.983	0.298	0	0	0
CT III	7	Nucks1	0	1.61173	0.974	0.878	0	0	1.47728	0.99	0.869	0	0	0
CT III	7	Nek2	0	1.39148	0.782	0.05	0	0	1.38819	0.766	0.053	0	0	0
CT III	7	Ube2t	0	0.903639	0.624	0.117	0	0	0.854269	0.604	0.112	0	0	0
CT III	7	Nuf2	0	1.49436	0.87	0.137	0	0	1.50907	0.854	0.143	0	0	0
CT III	7	Kif14	0	0.965645	0.658	0.047	0	0	1.03391	0.652	0.047	0	0	0
CT III	7	Aspm	0	2.95844	0.895	0.132	0	0	2.6805	0.929	0.14	0	0	0
CT III	7	Tpx2	0	2.78364	0.962	0.202	0	0	2.66089	0.97	0.235	0	0	0
CT III	7	Spc25	0	1.72264	0.878	0.149	0	0	1.80746	0.892	0.169	0	0	0
CT III	7	Ckap5	0	1.82635	0.933	0.641	0	0	1.69182	0.955	0.613	0	0	0
CT III	7	Fam83d	0	0.833871	0.55	0.092	0	0	0.68718	0.513	0.075	0	0	0
CT III	7	Mastl	0	0.832879	0.619	0.106	0	0	0.634388	0.545	0.097	0	0	0
CT III	7	Ncaph	0	0.974583	0.699	0.149	0	0	0.920398	0.659	0.139	0	0	0
CT III	7	Ube2c	0	3.53553	0.98	0.215	0	0	3.36645	0.983	0.265	0	0	0
CT III	7	Ckap2l	0	2.21527	0.923	0.177	0	0	2.2481	0.958	0.202	0	0	0
CT III	7	Tubb4b	0	2.05755	0.964	0.681	0	0	1.93328	0.98	0.728	0	0	0
CT III	7	Cdc25b	0	0.693963	0.53	0.068	0	0	0.715123	0.53	0.067	0	0	0
CT III	7	Kif18a	0	1.26777	0.748	0.143	0	0	1.28312	0.754	0.152	0	0	0
CT III	7	Aurka	0	1.58451	0.777	0.079	0	0	1.69828	0.816	0.09	0	0	0
CT III	7	Arhgap11a	0	1.45467	0.808	0.154	0	0	1.32205	0.772	0.142	0	0	0
CT III	7	Bub1b	0	1.61413	0.85	0.089	0	0	1.53463	0.843	0.093	0	0	0
CT III	7	Knl1	0	2.13156	0.897	0.145	0	0	1.96265	0.887	0.147	0	0	0
CT III	7	Nusap1	0	2.41719	0.894	0.159	0	0	2.56336	0.93	0.201	0	0	0
CT III	7	Knstrn	0	1.47019	0.87	0.161	0	0	1.52025	0.875	0.185	0	0	0
CT III	7	Bub1	0	1.59176	0.852	0.121	0	0	1.42847	0.839	0.124	0	0	0
CT III	7	Cenpi	0	0.616954	0.587	0.081	0	0	0.624134	0.543	0.071	0	0	0
CT III	7	Kif4	0	1.52586	0.836	0.104	0	0	1.53398	0.852	0.109	0	0	0
CT III	7	Smc4	0	2.06459	0.927	0.445	0	0	1.97936	0.953	0.422	0	0	0
CT III	7	Trim59	0	1.62789	0.85	0.28	0	0	1.58563	0.856	0.225	0	0	0
CT III	7	Ccna2	0	2.27117	0.945	0.14	0	0	2.05561	0.933	0.148	0	0	0
CT III	7	Depdc1a	0	1.59007	0.827	0.074	0	0	1.63188	0.848	0.08	0	0	0
CT III	7	Cenpe	0	2.88288	0.916	0.138	0	0	2.74221	0.93	0.152	0	0	0
CT III	7	Ect2	0	1.84058	0.889	0.114	0	0	1.62121	0.877	0.113	0	0	0
CT III	7	Cks1b	0	1.72298	0.897	0.293	0	0	1.68116	0.908	0.298	0	0	0
CT III	7	Kif2c	0	1.6815	0.846	0.087	0	0	1.71227	0.855	0.079	0	0	0
CT III	7	Cdc20	0	2.81289	0.943	0.133	0	0	2.80242	0.967	0.17	0	0	0
CT III	7	Cdca8	0	2.5898	0.933	0.192	0	0	2.60995	0.97	0.224	0	0	0
CT III	7	Arhgef39	0	0.505345	0.467	0.024	0	0	0.428864	0.388	0.023	0	0	0
CT III	7	Melk	0	0.807142	0.632	0.097	0	0	0.80339	0.633	0.093	0	0	0
CT III	7	Smc2	0	2.09806	0.945	0.427	0	0	1.98714	0.959	0.464	0	0	0
CT III	7	Tacc3	0	1.92829	0.913	0.192	0	0	1.88591	0.927	0.207	0	0	0
CT III	7	Dbf4	0	1.6204	0.87	0.23	0	0	1.71304	0.895	0.236	0	0	0
CT III	7	Ccdc18	0	0.666033	0.523	0.076	0	0	0.698357	0.538	0.081	0	0	0
CT III	7	Ncapg	0	1.27399	0.793	0.12	0	0	1.09783	0.744	0.118	0	0	0
CT III	7	Cenpa	0	2.9779	0.943	0.208	0	0	2.83016	0.975	0.225	0	0	0
CT III	7	H1f10	0	1.7169	0.918	0.399	0	0	1.70718	0.948	0.452	0	0	0
CT III	7	Cdca3	0	2.21196	0.914	0.161	0	0	2.16633	0.953	0.189	0	0	0
CT III	7	Ncapd2	0	1.56323	0.894	0.247	0	0	1.33721	0.861	0.244	0	0	0
CT III	7	Foxm1	0	0.979504	0.715	0.106	0	0	0.84595	0.677	0.106	0	0	0
CT IV	8	Tacc3	0	1.26857	0.868	0.199	0	0	1.21783	0.826	0.216	0	0	0
CT IV	8	Cenpa	0	1.66451	0.942	0.214	0	0	1.64037	0.925	0.23	0	0	0
CT IV	8	Cdca3	0	1.15666	0.889	0.168	0	0	1.15015	0.853	0.197	0	0	0
CT IV	8	Pbk	0	1.29624	0.931	0.217	0	0	1.32029	0.924	0.256	0	0	0
CT IV	8	Ccnb2	0	1.31042	0.871	0.143	0	0	1.29724	0.829	0.161	0	0	0
CT IV	8	Pttg1	0	1.48944	0.869	0.244	0	0	1.32733	0.834	0.318	0	0	0
CT IV	8	Cenpf	8.6196e-297	1.08192	0.912	0.244	1.1321e-292	0	1.10677	0.922	0.304	0	8.6196e-297	0
CT IV	8	Ube2c	3.08205e-259	0.63082	0.857	0.225	4.04797e-255	0	0.61199	0.842	0.275	0	3.08205e-259	0
CT IV	8	Birc5	1.88904e-241	0.893615	0.827	0.211	2.48106e-237	0	0.862082	0.825	0.252	0	1.88904e-241	0
CT IV	8	Selenoh	3.62459e-227	1.42553	0.993	0.665	4.76053e-223	0	1.20251	0.978	0.666	0	3.62459e-227	0
CT IV	8	Arl6ip1	1.31693e-224	1.43665	0.989	0.939	1.72966e-220	0	1.28434	0.986	0.912	0	1.31693e-224	0
CT IV	8	Mki67	1.20535e-223	0.951658	0.91	0.291	1.5831e-219	0	0.803465	0.884	0.309	0	1.20535e-223	0
CT IV	8	Cenpw	3.76268e-223	0.953011	0.84	0.263	4.9419e-219	0	0.91538	0.797	0.285	0	3.76268e-223	0
CT IV	8	H1f10	2.67014e-221	1.24421	0.951	0.401	3.50696e-217	0	1.13186	0.917	0.455	0	2.67014e-221	0
CT IV	8	Hmgn2	1.54049e-220	1.40106	0.984	0.634	2.02327e-216	0	1.23262	0.971	0.592	0	1.54049e-220	0
CT IV	8	H2az2	2.4599e-219	1.30457	0.998	0.773	3.23083e-215	0	1.18119	0.988	0.785	0	2.4599e-219	0
CT IV	8	H2az1	7.10314e-219	1.38363	1	0.947	9.32927e-215	0	1.21568	1	0.94	0	7.10314e-219	0
CT IV	8	Nucks1	3.44605e-217	1.19453	0.996	0.878	4.52604e-213	0	1.10634	0.997	0.869	0	3.44605e-217	0
CT IV	8	Cenpm	1.92624e-204	0.746751	0.762	0.211	2.52992e-200	0	0.700617	0.708	0.226	0	1.92624e-204	0
CT IV	8	Hdgf	5.74698e-203	1.16221	0.991	0.76	7.54809e-199	0	1.04506	0.976	0.755	0	5.74698e-203	0
CT IV	8	Rangap1	1.20127e-198	1.11023	0.929	0.449	1.57775e-194	0	0.997328	0.883	0.437	0	1.20127e-198	0
CT IV	8	Ccdc34	7.54461e-196	1.17766	0.97	0.555	9.90909e-192	0	1.06618	0.956	0.584	0	7.54461e-196	0
CT IV	8	Knstrn	1.3187e-187	0.682326	0.656	0.174	1.73198e-183	0	0.749193	0.67	0.198	0	1.3187e-187	0
CT IV	8	Hmgb1	4.38219e-187	1.00711	1	0.959	5.75557e-183	0	0.947927	0.999	0.947	0	4.38219e-187	0
CT IV	8	Stmn1	4.20473e-186	1.28618	0.996	0.645	5.52249e-182	0	1.29032	0.992	0.698	0	4.20473e-186	0
CT IV	8	Rad21	6.28886e-186	1.17383	0.975	0.699	8.25978e-182	0	1.07006	0.966	0.681	0	6.28886e-186	0
CT IV	8	Hmgb3	2.05778e-184	1.11823	0.951	0.468	2.70269e-180	0	1.06072	0.909	0.482	0	2.05778e-184	0
CT IV	8	Cdca8	1.28272e-181	0.80585	0.727	0.205	1.68473e-177	0	0.771961	0.71	0.24	0	1.28272e-181	0
CT IV	8	Lmnb1	1.11037e-178	1.13746	0.965	0.559	1.45837e-174	0	1.00132	0.925	0.53	0	1.11037e-178	0
CT IV	8	Racgap1	1.87365e-178	0.704615	0.737	0.215	2.46085e-174	0	0.648362	0.644	0.232	0	1.87365e-178	0
CT IV	8	Anp32e	9.46281e-173	1.02623	0.984	0.796	1.24285e-168	0	0.862639	0.974	0.755	0	9.46281e-173	0
CT IV	8	Dynll1	1.4792e-170	0.981693	1	0.916	1.94278e-166	0	0.914061	0.997	0.926	0	1.4792e-170	0
CT IV	8	Cip2a	3.11067e-168	0.657009	0.584	0.154	4.08556e-164	0	0.510802	0.463	0.147	0	3.11067e-168	0
CT IV	8	Ccnb1	1.476e-167	0.431384	0.586	0.142	1.93858e-163	0	0.529368	0.587	0.165	0	1.476e-167	0
CT IV	8	Tuba1c	1.58481e-166	0.855482	0.721	0.24	2.08149e-162	0	0.926959	0.696	0.231	0	1.58481e-166	0
CT IV	8	Hmgn5	1.19112e-162	0.939996	0.896	0.45	1.56442e-158	0	0.824677	0.836	0.462	0	1.19112e-162	0
CT IV	8	Spc24	5.30927e-161	0.599137	0.758	0.232	6.97319e-157	0	0.559637	0.732	0.259	0	5.30927e-161	0
CT IV	8	Tpx2	1.15144e-158	0.689663	0.714	0.217	1.5123e-154	0	0.707287	0.709	0.251	0	1.15144e-158	0
CT IV	8	Ncapd2	1.46684e-158	0.716147	0.75	0.257	1.92655e-154	0	0.597789	0.661	0.256	0	1.46684e-158	0
CT IV	8	Ckap2	1.11258e-152	0.731013	0.73	0.248	1.46127e-148	0	0.797568	0.739	0.268	0	1.11258e-152	0
CT IV	8	Ckap2l	1.47559e-148	0.465121	0.675	0.191	1.93804e-144	0	0.509625	0.691	0.218	0	1.47559e-148	0
CT IV	8	Jpt1	2.26277e-147	0.850522	0.993	0.787	2.97193e-143	0	0.855783	0.972	0.755	0	2.26277e-147	0
CT IV	8	Cdc25c	7.41424e-145	0.442655	0.4	0.081	9.73786e-141	0	0.424617	0.377	0.092	0	7.41424e-145	0
CT IV	8	Lsm5	1.73852e-141	0.892397	0.954	0.654	2.28338e-137	0	0.766644	0.912	0.619	0	1.73852e-141	0
CT IV	8	Myef2	2.47786e-140	0.876931	0.977	0.632	3.25443e-136	0	0.865817	0.952	0.661	0	2.47786e-140	0
CT IV	8	Ran	2.74533e-138	0.868566	0.996	0.906	3.60572e-134	0	0.710292	0.991	0.891	0	2.74533e-138	0
CT IV	8	Tuba1b	2.02731e-136	0.927182	0.993	0.883	2.66267e-132	0	0.832679	0.976	0.853	0	2.02731e-136	0
CT IV	8	Banf1	3.52296e-134	0.83393	0.982	0.749	4.62706e-130	0	0.707649	0.959	0.738	0	3.52296e-134	0
CT IV	8	Cdkn3	5.82539e-130	0.408786	0.416	0.097	7.65107e-126	0	0.493854	0.451	0.123	0	5.82539e-130	0
CT IV	8	Cacybp	1.18445e-126	0.84887	0.981	0.77	1.55566e-122	0	0.719951	0.952	0.748	0	1.18445e-126	0
mMES/OPC/NPC/IFN	9	Ifit3b	0	1.84729	0.711	0.113	0	0	1.40878	0.674	0.128	0	0	0
mMES/OPC/NPC/IFN	9	Ifit3	1.29687e-298	2.67299	0.85	0.203	1.7033e-294	0	2.15855	0.882	0.244	0	1.29687e-298	0
mMES/OPC/NPC/IFN	9	Gm4951	9.62194e-287	1.13332	0.588	0.084	1.26375e-282	0	1.69066	0.795	0.181	0	9.62194e-287	0
mMES/OPC/NPC/IFN	9	Igtp	2.47525e-269	1.70003	0.854	0.224	3.25099e-265	0	1.9189	0.876	0.269	0	2.47525e-269	0
mMES/OPC/NPC/IFN	9	Ifit1	1.83529e-250	1.88103	0.706	0.151	2.41047e-246	0	1.68679	0.701	0.152	0	1.83529e-250	0
mMES/OPC/NPC/IFN	9	Tgtp2	1.55897e-249	0.725108	0.492	0.066	2.04755e-245	0	0.776968	0.549	0.094	0	1.55897e-249	0
mMES/OPC/NPC/IFN	9	Usp18	8.77063e-233	1.50435	0.711	0.163	1.15193e-228	0	1.20305	0.706	0.172	0	8.77063e-233	0
mMES/OPC/NPC/IFN	9	Iigp1	1.44199e-229	1.64335	0.56	0.094	1.89391e-225	0	2.12409	0.749	0.159	0	1.44199e-229	0
mMES/OPC/NPC/IFN	9	Gbp3	4.27001e-222	1.30489	0.827	0.243	5.60823e-218	0	1.30053	0.84	0.245	0	4.27001e-222	0
mMES/OPC/NPC/IFN	9	Oasl2	5.06504e-215	1.24877	0.784	0.205	6.65242e-211	0	1.30186	0.808	0.213	0	5.06504e-215	0
mMES/OPC/NPC/IFN	9	Ifi44	5.1154e-212	1.00719	0.474	0.072	6.71857e-208	0	1.01097	0.499	0.082	0	5.1154e-212	0
mMES/OPC/NPC/IFN	9	Isg15	3.52514e-196	2.25033	0.897	0.353	4.62992e-192	0	1.94754	0.959	0.43	0	3.52514e-196	0
mMES/OPC/NPC/IFN	9	Samd9l	3.71327e-186	1.25369	0.815	0.277	4.877e-182	0	1.05688	0.752	0.274	0	3.71327e-186	0
mMES/OPC/NPC/IFN	9	Irgm1	6.56692e-182	1.60052	0.945	0.489	8.62499e-178	0	1.56471	0.91	0.458	0	6.56692e-182	0
mMES/OPC/NPC/IFN	9	Gbp7	4.85653e-174	1.43678	0.936	0.453	6.37857e-170	0	1.59689	0.927	0.414	0	4.85653e-174	0
mMES/OPC/NPC/IFN	9	Cmpk2	4.27891e-165	0.732343	0.538	0.115	5.61992e-161	0	0.47528	0.391	0.094	0	4.27891e-165	0
mMES/OPC/NPC/IFN	9	Herc6	7.76405e-161	1.10006	0.779	0.277	1.01973e-156	0	0.961729	0.721	0.24	0	7.76405e-161	0
mMES/OPC/NPC/IFN	9	Rsad2	9.14266e-160	1.17094	0.56	0.132	1.2008e-155	0	0.869195	0.527	0.142	0	9.14266e-160	0
mMES/OPC/NPC/IFN	9	F830016B08Rik	1.89816e-159	0.522873	0.317	0.041	2.49304e-155	0	0.706313	0.394	0.059	0	1.89816e-159	0
mMES/OPC/NPC/IFN	9	Xaf1	1.38066e-157	1.04581	0.806	0.278	1.81336e-153	0	1.11547	0.81	0.271	0	1.38066e-157	0
mMES/OPC/NPC/IFN	9	Ifi47	1.02586e-148	0.85954	0.483	0.1	1.34737e-144	0	1.19321	0.676	0.177	0	1.02586e-148	0
mMES/OPC/NPC/IFN	9	Stat1	1.86506e-148	1.26765	0.961	0.583	2.44957e-144	0	1.31314	0.959	0.559	0	1.86506e-148	0
mMES/OPC/NPC/IFN	9	Rnf213	2.73641e-148	1.26249	0.818	0.335	3.59401e-144	0	1.04928	0.756	0.259	0	2.73641e-148	0
mMES/OPC/NPC/IFN	9	Rtp4	2.49923e-143	1.00837	0.802	0.295	3.28249e-139	0	0.960294	0.793	0.299	0	2.49923e-143	0
mMES/OPC/NPC/IFN	9	Irgm2	2.6192e-141	0.62569	0.478	0.102	3.44006e-137	0	0.676693	0.496	0.104	0	2.6192e-141	0
mMES/OPC/NPC/IFN	9	Ddx60	1.35729e-133	0.671888	0.549	0.14	1.78266e-129	0	0.501346	0.43	0.111	0	1.35729e-133	0
mMES/OPC/NPC/IFN	9	Ddx58	7.85332e-118	0.935168	0.724	0.29	1.03146e-113	0	0.816978	0.678	0.267	0	7.85332e-118	0
mMES/OPC/NPC/IFN	9	Ifih1	2.6756e-108	0.8405	0.626	0.216	3.51413e-104	0	0.775078	0.579	0.196	0	2.6756e-108	0
mMES/OPC/NPC/IFN	9	Dtx3l	1.18493e-100	0.753147	0.661	0.253	1.55629e-96	0	0.762808	0.652	0.235	0	1.18493e-100	0
mMES/OPC/NPC/IFN	9	Gbp6	1.16026e-99	0.262138	0.23	0.033	1.52389e-95	0	0.344476	0.279	0.043	0	1.16026e-99	0
mMES/OPC/NPC/IFN	9	Parp14	1.40986e-82	0.841908	0.576	0.213	1.85171e-78	0	0.981918	0.641	0.191	0	1.40986e-82	0
mMES/OPC/NPC/IFN	9	Parp11	1.33928e-80	0.606682	0.558	0.214	1.75901e-76	0	0.640169	0.61	0.212	0	1.33928e-80	0
mMES/OPC/NPC/IFN	9	H2-Q4	5.53038e-80	0.777916	0.651	0.28	7.26361e-76	0	0.957957	0.739	0.344	0	5.53038e-80	0
mMES/OPC/NPC/IFN	9	Tap1	6.05966e-71	0.744051	0.731	0.375	7.95875e-67	0	0.886968	0.793	0.38	0	6.05966e-71	0
mMES/OPC/NPC/IFN	9	Parp10	1.38896e-61	0.285743	0.312	0.084	1.82426e-57	0	0.423874	0.392	0.093	0	1.38896e-61	0
mMES/OPC/NPC/IFN	9	Gbp4	6.01718e-53	0.422261	0.198	0.043	7.90297e-49	0	1.03959	0.427	0.075	0	6.01718e-53	0
mMES/OPC/NPC/IFN	9	Psmb10	5.78674e-42	0.598579	0.806	0.57	7.60031e-38	0	0.990182	0.882	0.551	0	5.78674e-42	0
mMES/OPC/NPC/IFN	9	Gbp2	1.09377e-34	0.652604	0.319	0.126	1.43655e-30	0	0.795995	0.458	0.125	0	1.09377e-34	0
mMES/OPC/NPC/IFN	9	Bst2	1.83142e-32	0.518277	0.768	0.481	2.40539e-28	6.0662e-306	1.11213	0.898	0.498	7.96735e-302	1.83142e-32	1.21324e-305
mMES/OPC/NPC/IFN	9	Ifitm3	5.12829e-25	0.352852	0.681	0.48	6.7355e-21	9.13414e-299	1.24924	0.866	0.549	1.19968e-294	5.12829e-25	1.82683e-298
mMES/OPC/NPC/IFN	9	H2-T22	6.06642e-89	0.726473	0.752	0.358	7.96764e-85	1.21117e-298	0.818658	0.803	0.41	1.59075e-294	6.06642e-89	2.42233e-298
mMES/OPC/NPC/IFN	9	Parp9	3.10088e-72	0.692293	0.626	0.282	4.0727e-68	4.33944e-298	0.667799	0.612	0.23	5.69943e-294	3.10088e-72	8.67889e-298
mMES/OPC/NPC/IFN	9	Parp3	1.90044e-41	0.382501	0.435	0.189	2.49604e-37	6.58089e-294	0.563012	0.561	0.195	8.64335e-290	1.90044e-41	1.31618e-293
mMES/OPC/NPC/IFN	9	Stat2	1.58951e-74	0.62674	0.59	0.236	2.08766e-70	1.93577e-292	0.598238	0.565	0.199	2.54244e-288	1.58951e-74	3.87154e-292
mMES/OPC/NPC/IFN	9	Parp12	1.39311e-75	0.653667	0.59	0.248	1.82971e-71	1.27313e-288	0.638766	0.609	0.234	1.67213e-284	1.39311e-75	2.54627e-288
mMES/OPC/NPC/IFN	9	Eif2ak2	1.13324e-86	0.971793	0.77	0.415	1.4884e-82	7.88114e-284	0.83366	0.743	0.365	1.03511e-279	1.13324e-86	1.57623e-283
mMES/OPC/NPC/IFN	9	Ifi35	3.27151e-44	0.42546	0.494	0.222	4.2968e-40	5.23649e-272	0.625878	0.629	0.257	6.87761e-268	3.27151e-44	1.0473e-271
mMES/OPC/NPC/IFN	9	Psmb8	1.58323e-54	0.609699	0.904	0.602	2.07941e-50	7.15959e-264	0.940626	0.927	0.636	9.40341e-260	1.58323e-54	1.43192e-263
mMES/OPC/NPC/IFN	9	Irf7	1.14785e-92	0.56697	0.574	0.184	1.50758e-88	4.83834e-257	0.433601	0.578	0.203	6.35467e-253	1.14785e-92	9.67668e-257
mMES/OPC/NPC/IFN	9	Irf9	4.8088e-61	0.552661	0.697	0.355	6.31588e-57	1.18905e-238	0.545669	0.679	0.31	1.56169e-234	4.8088e-61	2.37809e-238
MG	10	Cst7	0	2.70299	0.719	0.13	0	0	2.49588	0.598	0.088	0	0	0
MG	10	Ly86	8.94214e-285	2.43786	0.945	0.353	1.17446e-280	0	2.64678	0.887	0.226	0	8.94214e-285	0
MG	10	Ctsz	3.07538e-271	2.43066	0.991	0.634	4.0392e-267	0	2.78908	0.982	0.515	0	3.07538e-271	0
MG	10	Fcrls	5.38125e-263	2.19169	0.831	0.246	7.06773e-259	0	2.17487	0.584	0.111	0	5.38125e-263	0
MG	10	Ctsd	6.25389e-259	2.74571	0.995	0.91	8.21386e-255	0	3.16529	0.996	0.82	0	6.25389e-259	0
MG	10	Tyrobp	9.1479e-259	2.34024	0.973	0.479	1.20149e-254	0	2.6549	0.958	0.379	0	9.1479e-259	0
MG	10	C1qc	4.19979e-256	2.21315	0.993	0.46	5.516e-252	0	2.90884	0.984	0.38	0	4.19979e-256	0
MG	10	Laptm5	3.98749e-254	1.97302	0.967	0.348	5.23717e-250	0	2.30151	0.928	0.242	0	3.98749e-254	0
MG	10	Fcer1g	1.79341e-249	2.00402	0.962	0.375	2.35547e-245	0	2.49989	0.935	0.278	0	1.79341e-249	0
MG	10	Trem2	2.11156e-242	1.95535	0.896	0.302	2.77332e-238	0	2.35886	0.89	0.203	0	2.11156e-242	0
MG	10	Hexb	4.25977e-241	2.34787	0.989	0.599	5.59479e-237	0	2.9115	0.962	0.469	0	4.25977e-241	0
MG	10	Cd52	1.34164e-240	2.15612	0.893	0.345	1.76212e-236	0	2.29618	0.907	0.292	0	1.34164e-240	0
MG	10	Cd68	1.78322e-240	1.98568	0.852	0.302	2.34208e-236	0	2.27889	0.811	0.198	0	1.78322e-240	0
MG	10	Aif1	1.86026e-240	2.06952	0.883	0.33	2.44326e-236	0	2.28067	0.84	0.235	0	1.86026e-240	0
MG	10	C1qa	1.19555e-238	2.29983	0.996	0.587	1.57023e-234	0	2.87402	0.991	0.508	0	1.19555e-238	0
MG	10	Cyba	3.13507e-236	1.87961	0.945	0.383	4.1176e-232	0	2.32069	0.928	0.293	0	3.13507e-236	0
MG	10	Ctsb	3.08876e-234	2.23409	0.995	0.898	4.05678e-230	0	2.58082	0.993	0.838	0	3.08876e-234	0
MG	10	Ctss	2.653e-230	2.27318	0.993	0.523	3.48445e-226	0	2.71913	0.985	0.474	0	2.653e-230	0
MG	10	Mpeg1	2.37969e-228	2.03679	0.882	0.292	3.12548e-224	0	2.12874	0.873	0.216	0	2.37969e-228	0
MG	10	C1qb	5.34592e-226	2.09038	0.995	0.552	7.02133e-222	0	2.88311	0.987	0.511	0	5.34592e-226	0
MG	10	B2m	4.56499e-222	1.93473	0.996	0.939	5.99566e-218	0	1.93139	0.975	0.909	0	4.56499e-222	0
MG	10	Tmsb4x	1.48883e-213	1.71094	1	0.998	1.95543e-209	0	1.88403	1	0.997	0	1.48883e-213	0
MG	10	Itm2b	7.11674e-213	1.68032	0.996	0.974	9.34713e-209	0	1.99327	0.977	0.941	0	7.11674e-213	0
MG	10	Grn	2.30072e-206	2.06988	0.962	0.623	3.02177e-202	0	2.23112	0.93	0.548	0	2.30072e-206	0
MG	10	Fcgr3	1.31409e-204	1.62381	0.88	0.297	1.72593e-200	0	2.07038	0.828	0.188	0	1.31409e-204	0
MG	10	Lyz2	3.89334e-203	1.63813	0.958	0.53	5.11351e-199	0	2.09157	0.9	0.393	0	3.89334e-203	0
MG	10	Npc2	2.59369e-195	1.77703	0.96	0.881	3.40655e-191	0	2.01988	0.945	0.813	0	2.59369e-195	0
MG	10	Ifi30	8.13505e-195	1.67472	0.854	0.322	1.06846e-190	0	1.90747	0.787	0.229	0	8.13505e-195	0
MG	10	Apoe	7.67672e-193	2.17836	0.996	0.957	1.00826e-188	0	2.37612	0.995	0.963	0	7.67672e-193	0
MG	10	Csf1r	2.19673e-189	1.54185	0.889	0.306	2.88519e-185	0	1.89647	0.787	0.192	0	2.19673e-189	0
MG	10	Lgmn	7.07712e-187	1.87965	0.971	0.729	9.29509e-183	0	2.28007	0.965	0.558	0	7.07712e-187	0
MG	10	Pycard	3.10659e-182	1.84136	0.761	0.307	4.08019e-178	0	1.87757	0.665	0.221	0	3.10659e-182	0
MG	10	Cst3	1.3757e-181	1.62788	0.993	0.98	1.80684e-177	0	2.11568	0.992	0.96	0	1.3757e-181	0
MG	10	Ftl1	1.91772e-181	2.37396	0.991	0.989	2.51874e-177	0	2.59052	0.996	0.988	0	1.91772e-181	0
MG	10	Creg1	1.03338e-178	1.94802	0.883	0.544	1.35724e-174	0	2.31349	0.842	0.432	0	1.03338e-178	0
MG	10	Pld4	7.09933e-177	1.51028	0.78	0.269	9.32426e-173	0	1.86381	0.743	0.173	0	7.09933e-177	0
MG	10	Itgb5	1.57077e-168	1.50291	0.787	0.283	2.06304e-164	0	1.75499	0.721	0.184	0	1.57077e-168	0
MG	10	Psap	4.11484e-165	1.62783	0.984	0.947	5.40442e-161	0	1.80283	0.973	0.898	0	4.11484e-165	0
MG	10	Cd300c2	7.12654e-165	1.4493	0.792	0.281	9.36e-161	0	1.8427	0.785	0.184	0	7.12654e-165	0
MG	10	Arhgdib	5.29683e-163	1.54118	0.761	0.297	6.95686e-159	0	1.75595	0.722	0.204	0	5.29683e-163	0
MG	10	Ctsh	1.24569e-158	1.43081	0.834	0.319	1.63609e-154	0	2.0819	0.853	0.232	0	1.24569e-158	0
MG	10	Gpr34	2.52509e-155	1.36963	0.632	0.184	3.31646e-151	0	1.47939	0.485	0.09	0	2.52509e-155	0
MG	10	Ctsa	3.40097e-148	1.68699	0.867	0.557	4.46683e-144	0	1.98326	0.837	0.411	0	3.40097e-148	0
MG	10	Fth1	3.49279e-148	1.7233	0.996	0.993	4.58743e-144	0	2.22721	0.999	0.992	0	3.49279e-148	0
MG	10	Rac2	1.53953e-146	1.36418	0.681	0.253	2.02202e-142	0	1.4522	0.621	0.169	0	1.53953e-146	0
MG	10	Ltc4s	2.02281e-146	1.42607	0.683	0.232	2.65676e-142	0	1.68166	0.544	0.126	0	2.02281e-146	0
MG	10	Ccl12	9.09989e-143	2.26422	0.625	0.223	1.19518e-138	0	2.3141	0.486	0.118	0	9.09989e-143	0
MG	10	Cx3cr1	3.6646e-142	1.11966	0.811	0.289	4.81309e-138	0	1.46817	0.684	0.184	0	3.6646e-142	0
MG	10	Selplg	1.67595e-141	1.25585	0.701	0.247	2.20119e-137	0	1.54075	0.567	0.145	0	1.67595e-141	0
MG	10	Tspo	5.07834e-138	1.58763	0.794	0.429	6.6699e-134	0	1.7974	0.784	0.332	0	5.07834e-138	0
AC	11	Ptx3	1.9045e-268	0.713623	0.187	0.006	2.50138e-264	0	1.22184	0.336	0.012	0	1.9045e-268	0
AC	11	Mlc1	2.57511e-240	1.77689	0.343	0.029	3.38215e-236	0	0.755268	0.341	0.02	0	2.57511e-240	0
AC	11	P4ha3	3.81668e-220	0.397213	0.15	0.005	5.01282e-216	0	0.343975	0.19	0.004	0	3.81668e-220	0
AC	11	Aqp4	6.17617e-175	1.9321	0.269	0.024	8.11178e-171	0	1.24206	0.245	0.018	0	6.17617e-175	0
AC	11	Mt3	3.04604e-151	2.7237	0.974	0.694	4.00067e-147	0	2.62967	0.998	0.759	0	3.04604e-151	0
AC	11	Gfap	4.19194e-149	2.66185	0.544	0.124	5.5057e-145	0	2.22863	0.587	0.084	0	4.19194e-149	0
AC	11	Fgfr3	5.95449e-144	1.08061	0.235	0.022	7.82063e-140	0	0.381019	0.205	0.013	0	5.95449e-144	0
AC	11	Clu	4.92354e-132	3.33571	0.908	0.489	6.46657e-128	0	2.01663	0.896	0.476	0	4.92354e-132	0
AC	11	Htra1	2.99712e-125	1.7998	0.715	0.246	3.93642e-121	0	1.96729	0.769	0.27	0	2.99712e-125	0
AC	11	Ttyh1	2.7566e-124	2.34724	0.871	0.473	3.62052e-120	0	1.33504	0.909	0.5	0	2.7566e-124	0
AC	11	Ndrg2	3.68893e-124	2.36871	0.913	0.52	4.84505e-120	0	1.53124	0.908	0.469	0	3.68893e-124	0
AC	11	Sparcl1	6.35801e-124	2.90417	0.939	0.604	8.3506e-120	0	1.74435	0.973	0.724	0	6.35801e-124	0
AC	11	Agt	2.88499e-120	1.2079	0.187	0.016	3.78915e-116	0	1.00247	0.31	0.011	0	2.88499e-120	0
AC	11	Fxyd1	3.50863e-120	1.81249	0.33	0.052	4.60824e-116	0	1.14192	0.406	0.059	0	3.50863e-120	0
AC	11	Ccdc80	7.74202e-120	0.76171	0.372	0.066	1.01684e-115	0	0.639633	0.352	0.048	0	7.74202e-120	0
AC	11	Tmem47	3.14606e-115	2.00315	0.48	0.12	4.13203e-111	0	1.08122	0.494	0.099	0	3.14606e-115	0
AC	11	Gstm1	1.04402e-111	2.35953	0.631	0.214	1.37122e-107	0	1.65845	0.689	0.183	0	1.04402e-111	0
AC	11	Lrig1	3.30086e-102	0.8421	0.346	0.068	4.33535e-98	0	0.83344	0.47	0.06	0	3.30086e-102	0
AC	11	Sdc4	1.33664e-100	1.78006	0.821	0.421	1.75555e-96	0	2.11808	0.87	0.392	0	1.33664e-100	0
AC	11	Atp1b2	2.36455e-99	1.65811	0.873	0.595	3.10561e-95	0	1.62682	0.95	0.57	0	2.36455e-99	0
AC	11	Prdx6	2.913e-96	1.93639	0.921	0.742	3.82594e-92	0	1.61281	0.954	0.716	0	2.913e-96	0
AC	11	Id3	5.66789e-95	2.12916	0.546	0.179	7.4442e-91	0	2.01433	0.597	0.182	0	5.66789e-95	0
AC	11	Daam2	9.57565e-92	0.608531	0.29	0.049	1.25767e-87	0	0.840589	0.468	0.035	0	9.57565e-92	0
AC	11	Mt2	1.03382e-91	2.44107	0.828	0.484	1.35782e-87	0	3.07516	0.849	0.425	0	1.03382e-91	0
AC	11	Cbs	1.39128e-90	0.736435	0.222	0.031	1.8273e-86	0	0.626796	0.329	0.032	0	1.39128e-90	0
AC	11	Plcd4	3.22786e-88	0.570545	0.266	0.044	4.23947e-84	0	0.564774	0.381	0.071	0	3.22786e-88	0
AC	11	Paqr8	1.3241e-82	1.49567	0.612	0.256	1.73907e-78	0	1.31227	0.784	0.257	0	1.3241e-82	0
AC	11	Gpam	1.86925e-81	1.32376	0.578	0.234	2.45507e-77	0	1.23407	0.695	0.223	0	1.86925e-81	0
AC	11	Fbxo2	1.83846e-69	1.43836	0.449	0.147	2.41463e-65	0	0.990677	0.542	0.146	0	1.83846e-69	0
AC	11	Pdpn	4.38414e-67	0.758076	0.409	0.126	5.75813e-63	0	0.795798	0.525	0.136	0	4.38414e-67	0
AC	11	Plce1	5.10663e-65	0.996219	0.499	0.193	6.70705e-61	0	1.3452	0.76	0.227	0	5.10663e-65	0
AC	11	Pdlim4	4.06924e-64	1.30765	0.673	0.362	5.34454e-60	0	1.42715	0.845	0.364	0	4.06924e-64	0
AC	11	Plec	3.32326e-59	1.01206	0.541	0.245	4.36477e-55	0	1.04572	0.721	0.257	0	3.32326e-59	0
AC	11	Sulf1	4.05004e-57	0.588852	0.348	0.103	5.31932e-53	0	0.939027	0.529	0.116	0	4.05004e-57	0
AC	11	Rbp1	8.82648e-56	1.87692	0.704	0.503	1.15927e-51	0	1.9199	0.925	0.568	0	8.82648e-56	0
AC	11	Dhrs1	1.81576e-55	1.57028	0.699	0.507	2.38482e-51	0	2.305	0.915	0.476	0	1.81576e-55	0
AC	11	Crip2	1.05091e-54	0.829775	0.454	0.166	1.38026e-50	0	1.20795	0.735	0.201	0	1.05091e-54	0
AC	11	Sorbs1	1.58601e-52	1.00859	0.628	0.348	2.08307e-48	0	1.09162	0.77	0.311	0	1.58601e-52	0
AC	11	Serpina3n	1.00376e-50	1.78332	0.76	0.631	1.31834e-46	0	2.65122	0.98	0.629	0	1.00376e-50	0
AC	11	Nrcam	3.45022e-48	1.13055	0.678	0.446	4.53152e-44	0	1.31206	0.878	0.446	0	3.45022e-48	0
AC	11	Cebpd	2.13439e-47	1.16076	0.675	0.427	2.80331e-43	0	1.94836	0.868	0.355	0	2.13439e-47	0
AC	11	Lcat	3.58188e-46	0.828651	0.243	0.063	4.70444e-42	0	0.616311	0.326	0.054	0	3.58188e-46	0
AC	11	Ggta1	8.2809e-14	0.288526	0.248	0.123	1.08761e-09	0	0.68301	0.468	0.084	0	8.2809e-14	0
AC	11	Hpgd	9.67857e-08	0.677874	0.274	0.177	0.00127118	0	1.74996	0.421	0.079	0	9.67857e-08	0
AC	11	Slc1a2	9.96576e-111	3.10382	0.947	0.622	1.3089e-106	1.4621e-305	1.5512	0.968	0.657	1.92032e-301	9.96576e-111	2.9242e-305
AC	11	Plscr2	1.07529e-36	0.287663	0.248	0.072	1.41229e-32	1.33055e-302	0.475217	0.268	0.037	1.74755e-298	1.07529e-36	2.66111e-302
AC	11	S1pr3	3.02411e-141	0.776364	0.288	0.034	3.97187e-137	2.79473e-300	0.601843	0.27	0.038	3.67059e-296	3.02411e-141	5.58945e-300
AC	11	Cda	1.58847e-62	0.652704	0.375	0.11	2.0863e-58	3.06637e-295	1.0092	0.46	0.112	4.02736e-291	1.58847e-62	6.13273e-295
AC	11	Col4a6	7.20633e-62	0.384504	0.222	0.042	9.46479e-58	2.40283e-294	0.30587	0.189	0.019	3.15588e-290	7.20633e-62	4.80566e-294
AC	11	Gpld1	3.63056e-16	0.538892	0.142	0.05	4.76838e-12	8.79673e-294	0.627502	0.358	0.067	1.15536e-289	3.63056e-16	1.75935e-293
OLIG	12	Tmem63a	0	1.35986	0.725	0.106	0	0	1.42271	0.669	0.054	0	0	0
OLIG	12	Jph1	0	0.673685	0.393	0.009	0	0	0.58616	0.327	0.01	0	0	0
OLIG	12	Plcl1	0	2.28435	0.854	0.21	0	0	1.66488	0.738	0.18	0	0	0
OLIG	12	Efhd1	0	1.43874	0.653	0.016	0	0	1.00627	0.501	0.016	0	0	0
OLIG	12	Cdk18	0	0.735977	0.462	0.026	0	0	0.551714	0.315	0.013	0	0	0
OLIG	12	Cntn2	0	2.54113	0.866	0.028	0	0	2.45085	0.835	0.009	0	0	0
OLIG	12	Csrp1	0	3.02991	0.897	0.343	0	0	2.77031	0.922	0.394	0	0	0
OLIG	12	Tnni1	0	0.937256	0.486	0.036	0	0	0.66072	0.343	0.038	0	0	0
OLIG	12	Casq1	0	0.512743	0.265	0.006	0	0	0.390455	0.162	0.006	0	0	0
OLIG	12	St18	0	0.954418	0.514	0.013	0	0	1.13277	0.523	0.005	0	0	0
OLIG	12	Dnajb2	0	1.75411	0.802	0.197	0	0	1.89256	0.786	0.191	0	0	0
OLIG	12	Grb14	0	2.63294	0.832	0.28	0	1.86292e-281	2.03896	0.809	0.348	2.44676e-277	1.86292e-281	0
OLIG	12	Tyro3	0	1.06323	0.627	0.081	0	0	1.00474	0.533	0.057	0	0	0
OLIG	12	Mapk8ip1	0	1.91188	0.878	0.312	0	0	1.76158	0.842	0.341	0	0	0
OLIG	12	Mal	0	5.40565	0.928	0.086	0	0	4.99096	0.928	0.027	0	0	0
OLIG	12	Tprn	0	1.37087	0.72	0.054	0	0	1.22782	0.606	0.04	0	0	0
OLIG	12	Abca2	0	2.71349	0.871	0.212	0	0	1.93339	0.83	0.193	0	0	0
OLIG	12	Ptgds	0	4.52918	0.778	0.072	0	0	5.06259	0.738	0.074	0	0	0
OLIG	12	Ermn	0	4.34721	0.916	0.041	0	0	4.53819	0.921	0.027	0	0	0
OLIG	12	Ppp1r16b	0	2.45848	0.869	0.191	0	0	2.04849	0.813	0.154	0	0	0
OLIG	12	Plp1	0	5.68541	0.966	0.459	0	0	5.82416	0.947	0.384	0	0	0
OLIG	12	Gjb1	0	2.19739	0.787	0.079	0	0	2.33403	0.822	0.154	0	0	0
OLIG	12	Pex5l	0	3.02079	0.873	0.061	0	0	2.73362	0.85	0.088	0	0	0
OLIG	12	Adamtsl4	0	0.496932	0.351	0.02	0	0	0.613247	0.35	0.012	0	0	0
OLIG	12	Car14	0	1.90236	0.758	0.014	0	0	1.58358	0.61	0.004	0	0	0
OLIG	12	Sv2a	0	1.7292	0.82	0.209	0	0	1.58422	0.779	0.239	0	0	0
OLIG	12	Hapln2	0	2.66203	0.832	0.018	0	0	2.66724	0.838	0.005	0	0	0
OLIG	12	Paqr6	0	0.486967	0.246	0.006	0	0	0.72188	0.272	0.002	0	0	0
OLIG	12	Tspan2	0	3.29828	0.893	0.249	0	0	2.76145	0.875	0.182	0	0	0
OLIG	12	Car2	0	4.49364	0.923	0.119	0	0	5.07566	0.924	0.126	0	0	0
OLIG	12	Gstm7	0	1.4038	0.699	0.128	0	0	1.42544	0.67	0.174	0	0	0
OLIG	12	Ttll7	0	2.49164	0.873	0.343	0	0	1.99639	0.865	0.384	0	0	0
OLIG	12	Cldn11	0	3.82063	0.921	0.461	0	0	3.81613	0.924	0.399	0	0	0
OLIG	12	Adamtsl1	0	0.613156	0.373	0.037	0	0	0.868486	0.458	0.055	0	0	0
OLIG	12	Slc24a2	0	2.20706	0.847	0.05	0	0	2.23659	0.826	0.074	0	0	0
OLIG	12	Tmem88b	0	2.4564	0.873	0.07	0	0	2.46674	0.854	0.047	0	0	0
OLIG	12	Cyp2j12	0	0.66103	0.364	0.001	0	0	0.587086	0.298	0	0	0	0
OLIG	12	Tmem125	0	1.32012	0.663	0.007	0	0	1.22883	0.578	0.002	0	0	0
OLIG	12	Dnajc6	0	0.407892	0.23	0.011	0	0	0.300521	0.181	0.007	0	0	0
OLIG	12	Lpar1	0	1.3889	0.655	0.027	0	0	1.37151	0.602	0.022	0	0	0
OLIG	12	Slc44a1	0	2.41584	0.918	0.421	0	0	2.27494	0.887	0.371	0	0	0
OLIG	12	Grm3	0	0.858725	0.466	0.013	0	0	0.388098	0.221	0.008	0	0	0
OLIG	12	Hs3st1	0	0.904756	0.498	0.03	0	0	0.987777	0.475	0.019	0	0	0
OLIG	12	Qdpr	0	3.03549	0.926	0.514	0	0	3.13228	0.925	0.497	0	0	0
OLIG	12	Adap1	0	1.07449	0.665	0.135	0	0	1.16646	0.616	0.099	0	0	0
OLIG	12	Hdac11	0	0.974351	0.577	0.082	0	0	0.772127	0.46	0.074	0	0	0
OLIG	12	Nfe2l3	0	0.916854	0.546	0.009	0	0	0.834268	0.45	0.005	0	0	0
OLIG	12	Kcna1	0	3.12025	0.89	0.235	0	0	2.80501	0.89	0.22	0	0	0
OLIG	12	Gpr37	0	2.3853	0.859	0.022	0	0	2.22269	0.816	0.024	0	0	0
OLIG	12	Smco3	0	1.19902	0.524	0.007	0	0	0.65501	0.296	0.02	0	0	0
tOLIG	13	Col9a1	0	1.02344	0.63	0.035	0	0	0.804172	0.4	0.031	0	0	0
tOLIG	13	Neu4	0	1.75916	0.827	0.094	0	0	1.56943	0.695	0.07	0	0	0
tOLIG	13	St18	0	0.597819	0.44	0.024	0	0	0.433551	0.221	0.011	0	0	0
tOLIG	13	Col20a1	0	1.77272	0.803	0.104	0	0	1.33716	0.522	0.051	0	0	0
tOLIG	13	Plxnb3	0	1.80493	0.92	0.177	0	0	1.18263	0.623	0.108	0	0	0
tOLIG	13	Tmem88b	0	1.49155	0.857	0.084	0	0	1.01804	0.529	0.053	0	0	0
tOLIG	13	Mycl	0	1.66756	0.887	0.064	0	0	1.43082	0.658	0.051	0	0	0
tOLIG	13	Ablim2	0	1.03781	0.603	0.043	0	0	0.701398	0.414	0.04	0	0	0
tOLIG	13	Rassf10	0	1.08465	0.53	0.002	0	0	0.615896	0.258	0.005	0	0	0
tOLIG	13	Cdkn1c	0	2.0572	0.703	0.059	0	0	2.23056	0.655	0.045	0	0	0
tOLIG	13	Enpp6	0	2.99532	0.833	0.03	0	0	1.87267	0.49	0.018	0	0	0
tOLIG	13	Fa2h	0	1.20418	0.803	0.075	0	0	0.922727	0.553	0.045	0	0	0
tOLIG	13	Bmp4	0	2.22452	0.797	0.058	0	0	2.15165	0.766	0.058	0	0	0
tOLIG	13	Bfsp2	0	1.40654	0.61	0.032	0	0	1.44383	0.562	0.061	0	0	0
tOLIG	13	Kif19a	0	1.29264	0.773	0.02	0	0	1.01634	0.552	0.023	0	0	0
tOLIG	13	Srcin1	0	1.8436	0.897	0.148	0	0	1.13424	0.601	0.118	0	0	0
tOLIG	13	Elovl7	0	1.81626	0.887	0.149	0	0	1.27996	0.632	0.121	0	0	0
tOLIG	13	Gng4	0	1.88631	0.677	0.02	0	0	1.26652	0.411	0.013	0	0	0
tOLIG	13	Prickle1	0	1.04723	0.563	0.047	0	4.03139e-262	0.644416	0.295	0.039	5.29483e-258	4.03139e-262	0
tOLIG	13	Col2a1	0	0.730527	0.343	0.009	0	0	0.570503	0.211	0.006	0	0	0
tOLIG	13	Epcam	0	2.04815	0.507	0.018	0	5.60692e-219	0.822356	0.258	0.035	7.36413e-215	5.60692e-219	0
tOLIG	13	Dlk2	0	0.519076	0.387	0.021	0	5.51447e-287	0.365135	0.201	0.016	7.24271e-283	5.51447e-287	0
tOLIG	13	Piezo2	0	0.992722	0.63	0.057	0	6.79718e-281	0.706456	0.396	0.064	8.92742e-277	6.79718e-281	0
tOLIG	13	Myrf	0	1.65519	0.887	0.081	0	0	1.09566	0.567	0.044	0	0	0
tOLIG	13	Col11a2	3.93399e-260	1.0711	0.66	0.087	5.1669e-256	0	0.715803	0.445	0.053	0	3.93399e-260	0
tOLIG	13	Nkx6-2	5.04077e-251	1.10884	0.563	0.059	6.62055e-247	0	0.903426	0.334	0.039	0	5.04077e-251	0
tOLIG	13	Rnd2	4.89687e-226	3.05142	0.983	0.387	6.43155e-222	0	2.30965	0.918	0.44	0	4.89687e-226	0
tOLIG	13	Gpr17	4.16377e-201	2.35472	0.917	0.271	5.46869e-197	0	1.87416	0.823	0.201	0	4.16377e-201	0
tOLIG	13	Slc44a1	1.57053e-200	2.46254	0.98	0.428	2.06273e-196	0	1.83752	0.875	0.371	0	1.57053e-200	0
tOLIG	13	Tcf7l2	2.39793e-195	2.41673	0.947	0.383	3.14944e-191	0	1.87021	0.805	0.303	0	2.39793e-195	0
tOLIG	13	Cldn11	3.39587e-195	3.16498	0.993	0.468	4.46014e-191	0	2.60922	0.933	0.399	0	3.39587e-195	0
tOLIG	13	Bcas1	1.47459e-191	3.29493	1	0.621	1.93673e-187	0	2.64888	0.988	0.655	0	1.47459e-191	0
tOLIG	13	Sirt2	1.31834e-189	3.83502	1	0.798	1.73151e-185	0	3.17355	0.988	0.746	0	1.31834e-189	0
tOLIG	13	Plp1	1.42676e-183	3.03691	0.993	0.467	1.8739e-179	0	2.92349	0.915	0.385	0	1.42676e-183	0
tOLIG	13	Cnp	4.2073e-183	3.22709	1	0.676	5.52586e-179	0	2.82572	0.982	0.667	0	4.2073e-183	0
tOLIG	13	Enpp2	8.03319e-173	2.55483	0.993	0.606	1.05508e-168	0	2.17051	0.984	0.598	0	8.03319e-173	0
tOLIG	13	Cyfip2	3.98438e-167	1.97609	0.96	0.471	5.23308e-163	0	1.63	0.947	0.535	0	3.98438e-167	0
tOLIG	13	Hpgd	1.78609e-160	2.79856	0.707	0.17	2.34585e-156	0	2.3188	0.495	0.08	0	1.78609e-160	0
tOLIG	13	Septin7	1.42007e-145	1.61	1	0.928	1.86512e-141	0	1.41894	0.996	0.92	0	1.42007e-145	0
tOLIG	13	Gjc3	3.99219e-145	2.00597	0.95	0.448	5.24334e-141	0	1.71312	0.956	0.486	0	3.99219e-145	0
tOLIG	13	Edil3	1.47792e-144	1.44924	0.717	0.179	1.9411e-140	0	1.2959	0.618	0.125	0	1.47792e-144	0
tOLIG	13	Tmcc2	2.31672e-232	0.888631	0.687	0.105	3.04278e-228	4.19118e-307	0.68999	0.474	0.085	5.50469e-303	2.31672e-232	8.38235e-307
tOLIG	13	Mpzl1	2.92632e-146	2.15614	0.957	0.485	3.84343e-142	6.47595e-304	1.65481	0.919	0.458	8.50551e-300	2.92632e-146	1.29519e-303
tOLIG	13	Adam11	1.15553e-303	0.570341	0.417	0.027	1.51768e-299	2.38824e-191	0.270645	0.179	0.019	3.13671e-187	2.38824e-191	2.31107e-303
tOLIG	13	Gal3st1	8.54743e-196	1.52059	0.94	0.305	1.12262e-191	7.92471e-294	1.21549	0.844	0.335	1.04083e-289	8.54743e-196	1.58494e-293
tOLIG	13	Tspan17	1.19221e-212	0.776186	0.62	0.09	1.56585e-208	4.14603e-293	0.759968	0.514	0.105	5.4454e-289	1.19221e-212	8.29206e-293
tOLIG	13	Phyhipl	5.20461e-159	2.22197	0.977	0.548	6.83574e-155	5.96906e-293	1.78472	0.952	0.583	7.83977e-289	5.20461e-159	1.19381e-292
tOLIG	13	Prkcq	1.18289e-156	1.03647	0.82	0.229	1.55361e-152	2.35368e-290	1.00964	0.722	0.217	3.09132e-286	1.18289e-156	4.70735e-290
tOLIG	13	Lcorl	7.28991e-165	2.00907	0.973	0.597	9.57457e-161	1.96604e-289	1.54373	0.945	0.568	2.5822e-285	7.28991e-165	3.93208e-289
tOLIG	13	Ctnnal1	4.27878e-217	1.50536	0.847	0.202	5.61975e-213	5.08896e-287	1.1708	0.679	0.203	6.68384e-283	4.27878e-217	1.01779e-286
EC	14	Cavin2	0	2.53761	0.872	0.054	0	7.81427e-20	1.00686	0.331	0.191	1.02633e-15	7.81427e-20	0
EC	14	Prex2	0	2.6617	0.913	0.028	0	0	1.84151	0.432	0.033	0	0	0
EC	14	C130074G19Rik	0	0.951576	0.545	0.005	0	0	1.00405	0.321	0.005	0	0	0
EC	14	Fmo2	0	3.95156	0.869	0.01	0	0	2.63201	0.247	0.001	0	0	0
EC	14	Pcp4l1	0	2.31782	0.837	0.027	0	1.14819e-189	1.85846	0.309	0.049	1.50804e-185	1.14819e-189	0
EC	14	Sox17	0	1.75024	0.699	0.005	0	0	1.31628	0.36	0.002	0	0	0
EC	14	Hmcn1	0	2.32724	0.792	0.022	0	5.93507e-273	1.43362	0.37	0.05	7.79512e-269	5.93507e-273	0
EC	14	Id1	0	3.64963	0.904	0.13	0	0	3.04501	0.622	0.135	0	0	0
EC	14	Ccm2l	0	0.810225	0.484	0.003	0	0	0.70221	0.221	0.002	0	0	0
EC	14	Lama5	0	0.553056	0.346	0.006	0	0	0.500242	0.159	0.003	0	0	0
EC	14	Nostrin	0	2.54586	0.875	0.031	0	0	1.99313	0.498	0.034	0	0	0
EC	14	Itih5	0	3.36043	0.923	0.165	0	1.27092e-53	2.21284	0.38	0.178	1.66922e-49	1.27092e-53	0
EC	14	Sox18	0	1.93379	0.792	0.004	0	0	1.56316	0.368	0.003	0	0	0
EC	14	Ccdc141	0	3.59215	0.946	0.064	0	0	2.6505	0.569	0.046	0	0	0
EC	14	Mal	0	1.94621	0.952	0.1	0	0	2.52385	0.549	0.035	0	0	0
EC	14	Pltp	0	2.1174	0.907	0.095	0	0	2.34337	0.453	0.06	0	0	0
EC	14	Lcn2	0	5.19163	0.872	0.06	0	0	4.65054	0.377	0.021	0	0	0
EC	14	Cd59a	0	2.23617	0.766	0.078	0	1.58602e-154	1.50163	0.35	0.072	2.08308e-150	1.58602e-154	0
EC	14	Eng	0	3.67282	0.974	0.063	0	0	3.37097	0.703	0.04	0	0	0
EC	14	Ptgis	0	0.796732	0.413	0.012	0	1.13939e-231	0.8391	0.211	0.019	1.49647e-227	1.13939e-231	0
EC	14	Hspa12b	0	1.29616	0.679	0.009	0	0	0.967729	0.282	0.005	0	0	0
EC	14	Ism1	0	1.18287	0.583	0.003	0	0	0.517149	0.182	0.003	0	0	0
EC	14	Egfl7	0	4.09109	0.981	0.096	0	0	4.08977	0.809	0.079	0	0	0
EC	14	Dll4	0	1.07608	0.497	0.003	0	0	1.15679	0.307	0.003	0	0	0
EC	14	Ly75	0	0.944878	0.49	0.011	0	0	0.840354	0.252	0.015	0	0	0
EC	14	Mall	0	0.268561	0.192	0.001	0	0	0.550881	0.215	0.001	0	0	0
EC	14	Bgn	0	1.80705	0.625	0.043	0	2.00102e-258	2.0319	0.39	0.058	2.62814e-254	2.00102e-258	0
EC	14	Itm2a	0	3.8096	0.978	0.115	0	0	3.5971	0.666	0.084	0	0	0
EC	14	Zic3	0	1.23839	0.609	0.005	0	0	1.06863	0.323	0.003	0	0	0
EC	14	Slc38a5	0	1.62813	0.59	0.006	0	0	1.64717	0.301	0.004	0	0	0
EC	14	Adgrl4	0	4.57002	0.994	0.024	0	0	4.05467	0.77	0.025	0	0	0
EC	14	Palmd	0	2.35125	0.885	0.085	0	1.95033e-174	2.16954	0.541	0.175	2.56156e-170	1.95033e-174	0
EC	14	Arhgap29	0	2.68833	0.913	0.039	0	0	2.64062	0.593	0.028	0	0	0
EC	14	Pear1	0	0.835822	0.516	0.017	0	0	0.456381	0.211	0.012	0	0	0
EC	14	Lef1	0	2.43835	0.891	0.014	0	0	2.06215	0.488	0.016	0	0	0
EC	14	Hmgcs2	0	1.35789	0.593	0.004	0	3.24821e-109	0.979416	0.12	0.013	4.2662e-105	3.24821e-109	0
EC	14	Slc39a8	0	1.28138	0.657	0.071	0	5.69287e-279	1.39856	0.394	0.056	7.47702e-275	5.69287e-279	0
EC	14	Emcn	0	2.37304	0.904	0.008	0	0	2.46192	0.546	0.012	0	0	0
EC	14	Tm4sf1	0	4.19926	0.974	0.072	0	0	3.78677	0.762	0.076	0	0	0
EC	14	Wwtr1	0	1.73214	0.837	0.123	0	6.7724e-210	2.01646	0.51	0.13	8.89487e-206	6.7724e-210	0
EC	14	Efna1	0	0.902591	0.551	0.048	0	6.90591e-169	0.727697	0.275	0.042	9.07022e-165	6.90591e-169	0
EC	14	Slc16a4	0	0.78628	0.487	0.005	0	0	0.825379	0.287	0.007	0	0	0
EC	14	She	0	0.747464	0.465	0.002	0	0	0.704071	0.277	0.002	0	0	0
EC	14	Mecom	0	2.10404	0.827	0.005	0	0	1.76187	0.439	0.004	0	0	0
EC	14	S1pr1	0	2.47361	0.907	0.169	0	2.8908e-188	2.14238	0.515	0.145	3.79678e-184	2.8908e-188	0
EC	14	Tinagl1	0	2.24661	0.824	0.009	0	0	1.53633	0.272	0.008	0	0	0
EC	14	Tnfsf8	0	1.78344	0.551	0.027	0	2.86423e-93	1.27286	0.149	0.022	3.76188e-89	2.86423e-93	0
EC	14	Fam110d	0	2.57384	0.865	0.006	0	0	1.79605	0.429	0.002	0	0	0
EC	14	Acer2	0	3.08326	0.923	0.015	0	0	2.1891	0.289	0.003	0	0	0
EC	14	Id3	0	3.92476	0.949	0.173	0	0	3.21798	0.743	0.184	0	0	0
DC	15	Ifi205	0	0.84634	0.32	0.005	0	0	0.997536	0.365	0.006	0	0	0
DC	15	Kmo	0	0.927694	0.434	0.006	0	0	0.760358	0.337	0.011	0	0	0
DC	15	Dpp4	0	1.35241	0.554	0.008	0	0	1.30437	0.516	0.007	0	0	0
DC	15	P2ry10	0	1.42298	0.514	0.007	0	0	1.14868	0.439	0.005	0	0	0
DC	15	Flt3	0	1.12234	0.457	0.006	0	0	1.00231	0.432	0.003	0	0	0
DC	15	Clec9a	0	0.652488	0.194	0.002	0	0	0.898442	0.217	0.002	0	0	0
DC	15	Klrd1	0	1.38646	0.331	0.004	0	0	1.1594	0.26	0.005	0	0	0
DC	15	Klrk1	0	1.38694	0.434	0.009	0	0	1.60495	0.508	0.013	0	0	0
DC	15	Siglecg	0	0.596531	0.291	0.006	0	0	0.745684	0.317	0.004	0	0	0
DC	15	Napsa	0	2.63709	0.691	0.038	0	0	3.11181	0.706	0.03	0	0	0
DC	15	Ifitm6	0	1.42473	0.417	0.015	0	0	1.25377	0.322	0.009	0	0	0
DC	15	Cdh1	0	1.37051	0.32	0.009	0	0	0.710162	0.2	0.003	0	0	0
DC	15	Jaml	0	1.48204	0.537	0.023	0	0	1.82578	0.539	0.021	0	0	0
DC	15	Itgb7	0	1.31382	0.543	0.022	0	0	1.17267	0.446	0.021	0	0	0
DC	15	Btla	0	0.913913	0.331	0.003	0	0	0.955376	0.382	0.002	0	0	0
DC	15	Itgae	4.27884e-298	1.88178	0.349	0.011	5.61982e-294	0	1.86489	0.387	0.012	0	4.27884e-298	0
DC	15	Ccl17	5.43325e-289	2.8736	0.314	0.009	7.13603e-285	0	2.7671	0.327	0.016	0	5.43325e-289	0
DC	15	Cldn1	1.67276e-282	0.795834	0.269	0.007	2.197e-278	0	0.698452	0.243	0.005	0	1.67276e-282	0
DC	15	Tnip3	1.77718e-264	2.10569	0.446	0.022	2.33415e-260	0	1.54516	0.329	0.011	0	1.77718e-264	0
DC	15	Gpr171	4.53573e-255	2.12709	0.543	0.037	5.95723e-251	0	1.78377	0.48	0.031	0	4.53573e-255	0
DC	15	H2-DMb2	2.84117e-248	1.67117	0.497	0.031	3.73159e-244	0	1.88879	0.511	0.034	0	2.84117e-248	0
DC	15	Cbfa2t3	1.478e-242	1.58957	0.617	0.05	1.94121e-238	0	1.73713	0.57	0.018	0	1.478e-242	0
DC	15	Traf1	7.40055e-238	1.27962	0.469	0.028	9.71988e-234	0	2.26288	0.549	0.022	0	7.40055e-238	0
DC	15	Xcr1	1.54332e-235	1.05602	0.16	0.002	2.027e-231	0	1.6877	0.22	0.002	0	1.54332e-235	0
DC	15	Ciita	5.48799e-199	1.43889	0.56	0.05	7.20793e-195	0	1.4768	0.523	0.066	0	5.48799e-199	0
DC	15	Timd4	5.96599e-198	1.23795	0.229	0.007	7.83574e-194	0	0.955641	0.179	0.007	0	5.96599e-198	0
DC	15	Rnase6	8.36226e-195	1.37841	0.52	0.043	1.0983e-190	0	1.79443	0.539	0.034	0	8.36226e-195	0
DC	15	Plbd1	5.81497e-193	2.71893	0.669	0.077	7.63738e-189	0	2.89981	0.63	0.064	0	5.81497e-193	0
DC	15	Map4k1	1.25098e-192	0.758512	0.411	0.027	1.64304e-188	0	0.734887	0.356	0.02	0	1.25098e-192	0
DC	15	Lsp1	1.03222e-190	2.64929	0.737	0.1	1.35572e-186	0	3.23265	0.742	0.065	0	1.03222e-190	0
DC	15	Plac8	4.20857e-187	3.34381	0.651	0.075	5.52754e-183	0	3.1019	0.618	0.073	0	4.20857e-187	0
DC	15	Cytip	5.7584e-178	2.26038	0.714	0.096	7.56308e-174	0	2.37644	0.656	0.064	0	5.7584e-178	0
DC	15	Gpr55	1.7804e-177	0.346446	0.16	0.004	2.33838e-173	0	0.326603	0.146	0.004	0	1.7804e-177	0
DC	15	Acap1	2.065e-165	0.330685	0.2	0.007	2.71217e-161	0	0.357224	0.21	0.009	0	2.065e-165	0
DC	15	Gpr132	1.57433e-162	0.927539	0.463	0.04	2.06772e-158	0	1.14265	0.47	0.025	0	1.57433e-162	0
DC	15	Clec10a	4.08368e-161	2.13718	0.429	0.035	5.3635e-157	0	1.75948	0.313	0.021	0	4.08368e-161	0
DC	15	Irf4	2.34865e-151	0.725684	0.217	0.009	3.08472e-147	0	0.644243	0.189	0.004	0	2.34865e-151	0
DC	15	Plet1	4.52437e-151	1.84274	0.246	0.012	5.9423e-147	0	2.01772	0.284	0.006	0	4.52437e-151	0
DC	15	Gpr18	2.29601e-145	0.38461	0.183	0.006	3.01558e-141	0	0.390495	0.186	0.007	0	2.29601e-145	0
DC	15	Ahr	3.28262e-140	1.71492	0.554	0.07	4.31139e-136	0	1.5822	0.494	0.044	0	3.28262e-140	0
DC	15	Mgl2	6.54131e-140	1.44419	0.211	0.009	8.59136e-136	0	1.03488	0.193	0.005	0	6.54131e-140	0
DC	15	Cnn2	1.05797e-139	1.5446	0.623	0.091	1.38953e-135	0	1.66496	0.625	0.067	0	1.05797e-139	0
DC	15	H2-Ob	8.07032e-137	0.856711	0.423	0.041	1.05996e-132	0	0.926708	0.418	0.028	0	8.07032e-137	0
DC	15	Ccr9	4.879e-131	1.08857	0.12	0.003	6.40808e-127	0	0.8875	0.148	0.003	0	4.879e-131	0
DC	15	Spint2	5.56911e-131	0.625106	0.309	0.022	7.31447e-127	0	1.26258	0.425	0.014	0	5.56911e-131	0
DC	15	Stat4	2.81143e-125	0.529963	0.217	0.011	3.69253e-121	0	1.06268	0.243	0.011	0	2.81143e-125	0
DC	15	Rab11fip1	6.19363e-123	0.845135	0.394	0.039	8.13471e-119	0	0.663633	0.298	0.018	0	6.19363e-123	0
DC	15	Wdfy4	5.80113e-118	1.86247	0.554	0.086	7.61921e-114	0	1.79747	0.499	0.048	0	5.80113e-118	0
DC	15	Zfp366	3.12822e-117	0.435494	0.251	0.016	4.1086e-113	0	0.560076	0.263	0.006	0	3.12822e-117	0
DC	15	H2-Oa	6.36751e-115	1.79157	0.537	0.08	8.36308e-111	0	1.69445	0.554	0.063	0	6.36751e-115	0
MES II	16	Fosl1	0	1.21346	0.637	0.016	0	0	1.01984	0.486	0.012	0	0	0
MES II	16	Gdf15	6.17433e-128	1.34922	0.596	0.072	8.10937e-124	2.64281e-304	1.52196	0.566	0.056	3.47107e-300	6.17433e-128	5.28562e-304
MES II	16	Ccn4	3.45556e-280	0.830571	0.445	0.017	4.53853e-276	3.61409e-297	0.642765	0.266	0.012	4.74674e-293	3.45556e-280	7.22817e-297
MES II	16	Sema3c	5.38642e-122	0.59376	0.445	0.041	7.07452e-118	5.86671e-272	0.768273	0.403	0.032	7.70533e-268	5.38642e-122	1.17334e-271
MES II	16	Hspb8	2.2059e-177	1.1042	0.671	0.069	2.89723e-173	3.84165e-243	1.10997	0.545	0.066	5.04563e-239	2.2059e-177	7.68331e-243
MES II	16	Hspa1b	4.67132e-87	3.24656	0.603	0.109	6.13531e-83	6.07825e-241	3.05082	0.507	0.057	7.98317e-237	4.67132e-87	1.21565e-240
MES II	16	Slc7a11	1.32304e-138	1.54113	0.651	0.083	1.73768e-134	7.22178e-235	1.51879	0.624	0.09	9.48509e-231	1.32304e-138	1.44436e-234
MES II	16	Met	1.55562e-174	0.570156	0.384	0.021	2.04315e-170	5.83773e-223	0.358832	0.214	0.011	7.66727e-219	1.55562e-174	1.16755e-222
MES II	16	Il11	1.15023e-188	0.454139	0.205	0.005	1.51072e-184	1.12834e-196	0.267201	0.148	0.006	1.48196e-192	1.15023e-188	2.25667e-196
MES II	16	Tenm4	2.52906e-68	0.579411	0.288	0.031	3.32166e-64	1.189e-195	0.748537	0.3	0.024	1.56163e-191	2.52906e-68	2.37799e-195
MES II	16	Hspa1a	2.27725e-79	3.24494	0.671	0.148	2.99094e-75	1.30057e-191	3.75256	0.59	0.097	1.70817e-187	2.27725e-79	2.60114e-191
MES II	16	Kitl	8.60046e-87	1.15999	0.527	0.082	1.12958e-82	3.35985e-175	0.945847	0.428	0.054	4.41283e-171	8.60046e-87	6.7197e-175
MES II	16	Trib3	3.46931e-84	0.582178	0.363	0.04	4.55659e-80	1.17156e-173	0.71966	0.372	0.041	1.53873e-169	3.46931e-84	2.34313e-173
MES II	16	rcas	2.99323e-72	3.28815	0.938	0.691	3.9313e-68	1.96629e-150	2.76755	0.997	0.898	2.58252e-146	2.99323e-72	3.93257e-150
MES II	16	Tnfrsf12a	2.63828e-64	2.02587	0.904	0.451	3.46512e-60	4.05761e-144	2.22736	0.917	0.43	5.32927e-140	2.63828e-64	8.11523e-144
MES II	16	Ddit3	6.08093e-63	1.60778	0.795	0.288	7.9867e-59	1.88787e-143	1.86907	0.852	0.315	2.47953e-139	6.08093e-63	3.77574e-143
MES II	16	Hmox1	5.73593e-70	3.32362	0.938	0.569	7.53357e-66	1.72306e-137	2.97768	0.931	0.499	2.26306e-133	5.73593e-70	3.44611e-137
MES II	16	Cd44	1.08328e-69	1.45663	0.863	0.297	1.42277e-65	1.01405e-134	1.31465	0.714	0.195	1.33185e-130	1.08328e-69	2.0281e-134
MES II	16	Chac1	4.40401e-121	0.595571	0.308	0.02	5.78423e-117	5.32451e-134	0.571466	0.293	0.032	6.99321e-130	4.40401e-121	1.0649e-133
MES II	16	Nefm	9.70609e-91	1.18612	0.534	0.082	1.2748e-86	1.52642e-127	1.38011	0.503	0.1	2.0048e-123	9.70609e-91	3.05284e-127
MES II	16	Eif4ebp1	7.9552e-74	1.79706	0.925	0.408	1.04484e-69	2.31571e-126	1.65658	0.886	0.401	3.04145e-122	7.9552e-74	4.63141e-126
MES II	16	Wwtr1	3.84e-81	1.07219	0.651	0.132	5.04345e-77	2.41778e-126	0.754223	0.59	0.132	3.17551e-122	3.84e-81	4.83556e-126
MES II	16	Tmod1	1.13316e-65	0.686899	0.582	0.123	1.48829e-61	2.52747e-126	0.864909	0.524	0.106	3.31958e-122	1.13316e-65	5.05494e-126
MES II	16	Lpar1	2.49295e-41	0.363243	0.295	0.047	3.27424e-37	2.7579e-126	0.456295	0.276	0.03	3.62223e-122	2.49295e-41	5.5158e-126
MES II	16	Impact	2.69669e-57	1.51022	0.836	0.382	3.54183e-53	1.89499e-124	1.6114	0.769	0.274	2.48888e-120	2.69669e-57	3.78998e-124
MES II	16	Hspa9	2.68634e-62	1.89651	0.938	0.751	3.52824e-58	4.50365e-124	1.85234	0.962	0.688	5.91509e-120	2.68634e-62	9.00729e-124
MES II	16	Hspb1	8.48587e-106	2.15665	0.637	0.099	1.11453e-101	1.33321e-118	1.84691	0.5	0.102	1.75104e-114	8.48587e-106	2.66643e-118
MES II	16	Srxn1	2.16748e-107	1.64996	0.815	0.185	2.84676e-103	1.37828e-111	1.36449	0.597	0.167	1.81023e-107	2.16748e-107	2.75656e-111
MES II	16	Sphk1	1.61485e-104	0.363068	0.233	0.013	2.12095e-100	2.43115e-111	0.376921	0.172	0.014	3.19307e-107	1.61485e-104	4.8623e-111
MES II	16	Sqstm1	6.54725e-64	2.45849	0.945	0.711	8.59916e-60	1.73433e-110	2.33409	0.917	0.63	2.27787e-106	6.54725e-64	3.46866e-110
MES II	16	Hsp90aa1	1.34163e-60	2.3253	0.959	0.953	1.7621e-56	7.52216e-110	2.10221	1	0.938	9.8796e-106	1.34163e-60	1.50443e-109
MES II	16	Aldh1a3	5.61453e-68	1.48003	0.678	0.164	7.37413e-64	9.87998e-109	0.980655	0.462	0.093	1.29764e-104	5.61453e-68	1.976e-108
MES II	16	Hsph1	3.46768e-58	2.81134	0.904	0.538	4.55445e-54	2.39049e-108	2.74351	0.917	0.533	3.13967e-104	3.46768e-58	4.78098e-108
MES II	16	Cyb5r1	6.30115e-48	0.86128	0.527	0.138	8.27593e-44	2.42609e-108	0.857914	0.466	0.099	3.18642e-104	6.30115e-48	4.85217e-108
MES II	16	Grb10	3.14677e-77	0.474368	0.247	0.02	4.13297e-73	8.40279e-108	0.365876	0.203	0.019	1.10362e-103	3.14677e-77	1.68056e-107
MES II	16	Tnc	1.17263e-84	2.57271	0.842	0.27	1.54014e-80	7.79497e-107	1.8476	0.8	0.321	1.02379e-102	1.17263e-84	1.55899e-106
MES II	16	Hsp90ab1	1.25065e-65	1.37625	0.993	0.986	1.64261e-61	2.54075e-106	1.18156	1	0.98	3.33702e-102	1.25065e-65	5.0815e-106
MES II	16	Nars	2.80749e-49	1.59179	0.932	0.849	3.68735e-45	6.2625e-105	1.6028	0.976	0.832	8.22517e-101	2.80749e-49	1.2525e-104
MES II	16	Zwint	2.18317e-56	1.59973	0.925	0.651	2.86738e-52	2.36934e-104	1.48096	0.952	0.645	3.1119e-100	2.18317e-56	4.73869e-104
MES II	16	Zfand5	1.52653e-52	1.31451	0.952	0.823	2.00495e-48	4.26762e-103	1.53155	0.955	0.74	5.60509e-99	1.52653e-52	8.53524e-103
MES II	16	Eif5	6.37275e-49	1.34477	0.959	0.812	8.36996e-45	1.31117e-102	1.49748	0.959	0.715	1.72208e-98	6.37275e-49	2.62233e-102
MES II	16	Gadd45a	1.24555e-67	1.17186	0.671	0.171	1.63591e-63	1.65161e-98	1.14943	0.541	0.144	2.16922e-94	1.24555e-67	3.30321e-98
MES II	16	Lrrfip2	3.33379e-61	1.24974	0.863	0.394	4.3786e-57	2.7115e-98	1.21278	0.81	0.371	3.56128e-94	3.33379e-61	5.423e-98
MES II	16	Ubc	2.10025e-40	1.70034	0.973	0.946	2.75847e-36	1.47853e-96	1.81902	0.99	0.929	1.9419e-92	2.10025e-40	2.95706e-96
MES II	16	Trim66	1.57483e-96	0.273751	0.233	0.014	2.06839e-92	4.18833e-64	0.276129	0.166	0.021	5.50095e-60	4.18833e-64	3.14967e-96
MES II	16	Ppp1r15a	3.14482e-41	1.51521	0.856	0.451	4.13041e-37	7.31595e-96	1.5963	0.79	0.364	9.60876e-92	3.14482e-41	1.46319e-95
MES II	16	Eif2s2	4.1712e-52	1.53392	0.966	0.928	5.47846e-48	1.53041e-93	1.29749	0.997	0.918	2.01004e-89	4.1712e-52	3.06082e-93
MES II	16	Mafg	1.54036e-43	1.09809	0.904	0.594	2.02311e-39	2.83631e-93	1.33515	0.876	0.533	3.72521e-89	1.54036e-43	5.67261e-93
MES II	16	Mt2	6.79195e-51	2.44279	0.877	0.489	8.92055e-47	3.28544e-91	1.94879	0.869	0.432	4.3151e-87	6.79195e-51	6.57088e-91
MES II	16	Btg3	3.8721e-48	1.2405	0.795	0.335	5.08561e-44	4.93668e-89	1.14458	0.748	0.323	6.48383e-85	3.8721e-48	9.87335e-89
NKT	17	Stat4	0	2.15866	0.589	0.009	0	0	1.81051	0.465	0.01	0	0	0
NKT	17	Fasl	0	1.4315	0.355	0.001	0	0	1.506	0.336	0.001	0	0	0
NKT	17	Cd28	0	2.39599	0.43	0.006	0	0	2.00449	0.477	0.029	0	0	0
NKT	17	Ctla4	0	2.35806	0.308	0.003	0	0	3.06772	0.508	0.003	0	0	0
NKT	17	Icos	0	3.48105	0.458	0.004	0	0	2.75907	0.532	0.003	0	0	0
NKT	17	Xcl1	0	1.82041	0.215	0.001	0	0	3.53221	0.291	0.004	0	0	0
NKT	17	Cd247	0	1.47288	0.355	0.004	0	0	1.41048	0.358	0.005	0	0	0
NKT	17	Zap70	0	1.31227	0.393	0.003	0	0	1.23711	0.33	0.004	0	0	0
NKT	17	Il18r1	0	2.1672	0.533	0.002	0	0	1.841	0.434	0.001	0	0	0
NKT	17	Gata3	0	1.19166	0.29	0.002	0	0	1.35685	0.251	0.001	0	0	0
NKT	17	Il2ra	0	2.25921	0.318	0.001	0	0	1.8107	0.315	0.002	0	0	0
NKT	17	P2ry10	0	2.66699	0.607	0.009	0	0	1.60441	0.37	0.007	0	0	0
NKT	17	Sh2d1a	0	1.08106	0.234	0.001	0	0	1.04676	0.275	0.003	0	0	0
NKT	17	Sh2d2a	0	2.03119	0.486	0.002	0	0	2.25763	0.557	0.002	0	0	0
NKT	17	Cd2	0	2.10171	0.542	0.002	0	0	2.81707	0.67	0.002	0	0	0
NKT	17	Ptpn22	0	2.73779	0.72	0.016	0	0	2.32817	0.63	0.014	0	0	0
NKT	17	Lck	0	1.95547	0.523	0.016	0	0	2.65401	0.685	0.02	0	0	0
NKT	17	Txk	0	2.81407	0.542	0.007	0	0	2.19529	0.407	0.005	0	0	0
NKT	17	Gimap9	0	2.20878	0.533	0.018	0	0	2.08134	0.566	0.015	0	0	0
NKT	17	Gimap4	0	2.94575	0.748	0.005	0	0	3.09923	0.807	0.009	0	0	0
NKT	17	Gimap6	0	2.50279	0.71	0.03	0	0	2.7164	0.722	0.019	0	0	0
NKT	17	Gimap7	0	1.70274	0.439	0.001	0	0	2.30801	0.541	0.001	0	0	0
NKT	17	Gimap3	0	3.07623	0.785	0.002	0	0	3.06326	0.771	0.003	0	0	0
NKT	17	Klrc2	0	1.78521	0.271	0.001	0	0	0.99394	0.159	0	0	0	0
NKT	17	Lat	0	2.05519	0.542	0.005	0	0	2.17951	0.526	0.005	0	0	0
NKT	17	Nkg7	0	3.51402	0.495	0.003	0	0	4.37186	0.713	0.007	0	0	0
NKT	17	Spn	0	1.86232	0.551	0.009	0	0	1.58843	0.434	0.005	0	0	0
NKT	17	Ncr1	0	2.21296	0.234	0.001	0	0	1.79957	0.205	0	0	0	0
NKT	17	Ifng	0	0.81136	0.14	0.001	0	0	2.09702	0.275	0.001	0	0	0
NKT	17	Prf1	0	2.13446	0.318	0.001	0	0	2.05149	0.266	0.001	0	0	0
NKT	17	Gzmb	0	3.26991	0.374	0.002	0	0	3.32608	0.352	0.002	0	0	0
NKT	17	Izumo1r	0	1.20541	0.215	0.001	0	0	1.80641	0.3	0.001	0	0	0
NKT	17	Cd3g	0	2.89217	0.579	0.002	0	0	3.82174	0.664	0.005	0	0	0
NKT	17	Cd3d	0	2.45674	0.495	0.002	0	0	3.18438	0.639	0.005	0	0	0
NKT	17	Cd3e	0	2.46435	0.561	0.001	0	0	2.82402	0.639	0.003	0	0	0
NKT	17	Cxcr6	0	2.37843	0.28	0.002	0	0	2.14609	0.336	0.004	0	0	0
NKT	17	Ikzf3	0	1.70125	0.411	0.002	0	0	1.30834	0.294	0.001	0	0	0
NKT	17	Itk	0	2.14218	0.561	0.002	0	0	1.78908	0.437	0.002	0	0	0
NKT	17	Cd7	0	1.24043	0.224	0.002	0	0	1.22647	0.165	0.002	0	0	0
NKT	17	Skap1	0	1.92935	0.514	0.001	0	0	2.24921	0.615	0.003	0	0	0
NKT	17	Gzma	0	5.44458	0.29	0.003	0	0	5.25604	0.281	0.004	0	0	0
NKT	17	Grap2	0	1.58267	0.327	0.003	0	0	1.02336	0.248	0.003	0	0	0
NKT	17	Il2rb	0	3.27764	0.729	0.003	0	0	2.90048	0.685	0.004	0	0	0
NKT	17	Ltb	0	2.5008	0.589	0.013	0	0	3.49316	0.713	0.013	0	0	0
NKT	17	Sytl3	0	0.933537	0.215	0.002	0	0	1.13293	0.251	0.002	0	0	0
NKT	17	Cd226	0	1.53701	0.364	0.003	0	0	1.09164	0.251	0.005	0	0	0
NKT	17	Ctsw	0	2.34604	0.477	0.004	0	0	2.90306	0.648	0.01	0	0	0
NKT	17	Cd6	0	1.61771	0.29	0.001	0	0	2.08065	0.45	0.001	0	0	0
NKT	17	Ms4a4b	0	3.35119	0.598	0.008	0	0	3.11903	0.621	0.008	0	0	0
NKT	17	Ptprcap	0	2.55541	0.701	0.005	0	0	3.08881	0.731	0.006	0	0	0
PC	18	Col3a1	0	5.2386	0.821	0.013	0	0	4.73509	0.869	0.022	0	0	0
PC	18	Col5a2	0	3.69389	0.866	0.009	0	0	3.32835	0.836	0.011	0	0	0
PC	18	Des	0	2.23023	0.701	0.009	0	0	1.7055	0.582	0.01	0	0	0
PC	18	Fap	0	0.621471	0.463	0.005	0	0	0.767655	0.443	0.004	0	0	0
PC	18	Foxs1	0	0.728094	0.463	0.002	0	0	1.19956	0.617	0.002	0	0	0
PC	18	Prrx2	0	0.797927	0.493	0.001	0	0	0.944435	0.525	0.002	0	0	0
PC	18	Lamc3	0	0.452214	0.343	0.003	0	0	0.80297	0.399	0.001	0	0	0
PC	18	Fibin	0	2.06536	0.582	0.006	0	0	1.96518	0.484	0.007	0	0	0
PC	18	Srpx2	0	0.652461	0.403	0.003	0	0	0.952343	0.497	0.004	0	0	0
PC	18	Ctsk	0	2.17414	0.776	0.015	0	0	2.08029	0.76	0.01	0	0	0
PC	18	Dkk2	0	1.06866	0.522	0.008	0	0	1.12602	0.434	0.011	0	0	0
PC	18	Tpm2	0	3.01386	0.776	0.018	0	0	2.58604	0.792	0.018	0	0	0
PC	18	Sod3	0	1.12482	0.537	0.005	0	0	1.01089	0.462	0.008	0	0	0
PC	18	Gxylt2	0	1.23749	0.537	0.007	0	0	1.12433	0.563	0.008	0	0	0
PC	18	Tfpi2	0	2.28675	0.672	0.012	0	0	1.35531	0.59	0.014	0	0	0
PC	18	Lrrc32	0	1.33473	0.657	0.015	0	0	1.22946	0.577	0.005	0	0	0
PC	18	Lama2	0	1.3722	0.672	0.011	0	0	1.17124	0.604	0.005	0	0	0
PC	18	Dcn	0	4.22141	0.731	0.005	0	0	4.4889	0.76	0.012	0	0	0
PC	18	Ndufa4l2	0	2.30529	0.642	0.016	0	0	2.49693	0.642	0.018	0	0	0
PC	18	Nid2	0	1.36523	0.657	0.016	0	0	1.07205	0.617	0.017	0	0	0
PC	18	Nnmt	0	0.988659	0.597	0.005	0	0	1.12492	0.648	0.006	0	0	0
PC	18	Hspb2	0	0.945296	0.537	0.006	0	0	0.755111	0.407	0.026	0	0	0
PC	18	Trpc6	0	0.94666	0.418	0.001	0	0	0.911374	0.418	0.002	0	0	0
PC	18	Loxl1	0	1.21237	0.522	0.009	0	0	1.23477	0.44	0.013	0	0	0
PC	18	Col7a1	0	2.46089	0.776	0.013	0	0	2.26162	0.738	0.014	0	0	0
PC	18	Slco2a1	0	0.943509	0.373	0.003	0	0	0.856759	0.249	0.005	0	0	0
PC	18	Tagln	0	4.63041	0.731	0.018	0	0	3.80357	0.577	0.019	0	0	0
PC	18	Aldh1a2	0	2.28033	0.597	0.005	0	0	1.79027	0.47	0.005	0	0	0
PC	18	Mmp10	0	2.91911	0.582	0.007	0	0	3.98395	0.626	0.021	0	0	0
PC	18	Mmp3	0	1.7769	0.239	0.001	0	0	1.72282	0.21	0.002	0	0	0
PC	18	Fkbp10	0	1.71797	0.746	0.011	0	0	1.64175	0.746	0.01	0	0	0
PC	18	Vtn	0	2.88718	0.463	0.005	0	0	3.7944	0.544	0.011	0	0	0
PC	18	Adamts2	0	0.775176	0.478	0.006	0	0	0.715691	0.372	0.005	0	0	0
PC	18	Ccl11	0	3.76037	0.448	0.003	0	0	3.4311	0.473	0.01	0	0	0
PC	18	Higd1b	0	1.82265	0.343	0.002	0	0	2.82078	0.484	0.008	0	0	0
PC	18	Fam20a	0	0.550718	0.493	0.007	0	0	0.586544	0.432	0.008	0	0	0
PC	18	Col1a1	0	5.49792	0.746	0.019	0	0	4.55273	0.68	0.022	0	0	0
PC	18	Foxd1	0	0.80459	0.403	0.002	0	0	0.73931	0.421	0.003	0	0	0
PC	18	Aspn	0	1.30027	0.403	0.003	0	0	1.41325	0.421	0.003	0	0	0
PC	18	Nid1	0	2.88695	0.881	0.022	0	0	2.78687	0.833	0.024	0	0	0
PC	18	Inhba	0	2.20424	0.672	0.016	0	0	1.90657	0.522	0.02	0	0	0
PC	18	Twist1	0	1.36157	0.716	0.002	0	0	1.41326	0.699	0.004	0	0	0
PC	18	Lamb1	0	2.39815	0.746	0.018	0	0	2.1041	0.79	0.033	0	0	0
PC	18	Kdelr3	0	1.21384	0.701	0.009	0	0	1.36433	0.691	0.011	0	0	0
PC	18	Pla1a	0	1.40603	0.687	0.003	0	0	1.85842	0.719	0.004	0	0	0
PC	18	Tmem45a	0	0.744432	0.478	0.007	0	0	0.806144	0.492	0.005	0	0	0
PC	18	Col8a1	0	3.03133	0.791	0.005	0	0	3.15183	0.798	0.006	0	0	0
PC	18	Thbs2	0	1.73209	0.716	0.008	0	0	1.28324	0.609	0.009	0	0	0
PC	18	Pdgfrb	0	2.54033	0.761	0.008	0	0	2.62201	0.803	0.008	0	0	0
PC	18	Nr2f2	8.91923e-308	1.61618	0.761	0.024	1.17145e-303	0	1.47077	0.683	0.026	0	8.91923e-308	0
EP	19	Cd55	0	1.07309	0.619	0.011	0	1.19918e-52	0.345651	0.162	0.01	1.575e-48	1.19918e-52	0
EP	19	Gm973	0	2.08187	0.738	0.005	0	5.28089e-131	0.756429	0.192	0.005	6.93593e-127	5.28089e-131	0
EP	19	Iqca	0	2.02575	0.679	0.002	0	1.08348e-153	0.52447	0.121	0.002	1.42305e-149	1.08348e-153	0
EP	19	Prelp	0	2.23612	0.774	0.004	0	0	1.44035	0.354	0.002	0	0	0
EP	19	Ccdc190	0	1.18162	0.583	0.006	0	2.18998e-61	0.341317	0.141	0.006	2.87632e-57	2.18998e-61	0
EP	19	Cfap126	0	2.71734	0.798	0.02	0	0	1.79792	0.455	0.012	0	0	0
EP	19	Pcp4l1	0	2.68155	0.857	0.038	0	5.58715e-170	2.63699	0.646	0.051	7.33816e-166	5.58715e-170	0
EP	19	Ecrg4	0	3.96757	0.821	0.017	0	0	4.67204	0.727	0.02	0	0	0
EP	19	Catip	0	1.52502	0.726	0.025	0	4.03428e-19	0.40432	0.121	0.014	5.29862e-15	4.03428e-19	0
EP	19	Cfap45	0	2.16841	0.81	0.008	0	8.58777e-153	1.09943	0.253	0.008	1.12792e-148	8.58777e-153	0
EP	19	Meig1	0	3.06272	0.786	0.004	0	0	1.14094	0.202	0.002	0	0	0
EP	19	1700007K13Rik	0	2.16837	0.762	0.004	0	1.26047e-265	1.19483	0.263	0.005	1.6555e-261	1.26047e-265	0
EP	19	Spaca9	0	1.37189	0.643	0.008	0	1.05008e-50	0.342086	0.152	0.009	1.37917e-46	1.05008e-50	0
EP	19	Enkur	0	2.92373	0.786	0.011	0	9.31977e-86	0.909108	0.212	0.01	1.22406e-81	9.31977e-86	0
EP	19	Lbp	0	2.42136	0.738	0.02	0	0	2.59797	0.586	0.01	0	0	0
EP	19	Hdc	0	2.19525	0.738	0.012	0	1.23803e-115	0.925949	0.222	0.008	1.62602e-111	1.23803e-115	0
EP	19	Prrg4	0	0.954469	0.607	0.011	0	7.1043e-51	0.571811	0.172	0.011	9.33079e-47	7.1043e-51	0
EP	19	Riiad1	0	2.78224	0.762	0.022	0	5.85135e-27	1.31542	0.182	0.023	7.68516e-23	5.85135e-27	0
EP	19	Spag17	0	1.70415	0.702	0	0	0	0.619603	0.131	0	0	0	0
EP	19	Tmem212	0	4.647	0.762	0.006	0	0	2.65402	0.182	0.001	0	0	0
EP	19	Pifo	0	2.38327	0.762	0.002	0	0	1.2216	0.283	0	0	0	0
EP	19	Ubxn11	0	0.918184	0.643	0.012	0	9.56232e-65	0.42375	0.162	0.008	1.25592e-60	9.56232e-65	0
EP	19	Tcea3	0	1.02989	0.536	0.006	0	8.46213e-147	0.439694	0.182	0.004	1.11142e-142	8.46213e-147	0
EP	19	Dynlt4	0	2.18965	0.738	0.004	0	3.75937e-298	0.746267	0.182	0.002	4.93756e-294	3.75937e-298	0
EP	19	Wnt4	0	1.26502	0.583	0.014	0	3.46606e-17	0.384951	0.121	0.016	4.55233e-13	3.46606e-17	0
EP	19	Dnai4	0	1.71152	0.738	0.022	0	2.22528e-55	1.03702	0.232	0.019	2.92268e-51	2.22528e-55	0
EP	19	Dnali1	0	1.99132	0.726	0.002	0	0	0.589672	0.152	0.001	0	0	0
EP	19	1110017D15Rik	0	3.15026	0.762	0.009	0	8.57744e-231	1.74175	0.293	0.007	1.12656e-226	8.57744e-231	0
EP	19	Dnai1	0	1.6409	0.69	0.007	0	5.12015e-79	0.650405	0.172	0.007	6.72481e-75	5.12015e-79	0
EP	19	Fam166b	0	2.27974	0.702	0.001	0	0	0.500573	0.101	0	0	0	0
EP	19	Fhad1	0	2.10235	0.786	0.029	0	3.80742e-151	1.66309	0.404	0.022	5.00066e-147	3.80742e-151	0
EP	19	Cfap69	0	1.63643	0.714	0.022	0	3.00513e-60	0.619943	0.253	0.02	3.94693e-56	3.00513e-60	0
EP	19	Wdr66	0	1.79082	0.69	0.01	0	2.66129e-44	0.727745	0.152	0.01	3.49533e-40	2.66129e-44	0
EP	19	Ccdc146	0	1.96196	0.714	0.021	0	5.25515e-38	0.529906	0.182	0.016	6.90212e-34	5.25515e-38	0
EP	19	Fam166c	0	2.18826	0.726	0.001	0	0	0.745431	0.152	0	0	0	0
EP	19	Cfap299	0	2.06664	0.726	0.002	0	0	0.687191	0.172	0.001	0	0	0
EP	19	Lrrc23	0	1.5621	0.667	0.001	0	0	0.454923	0.162	0.001	0	0	0
EP	19	Rarres2	0	4.4595	0.75	0.012	0	1.18243e-109	2.70093	0.253	0.011	1.55301e-105	1.18243e-109	0
EP	19	Dnah6	0	1.87046	0.69	0.006	0	4.97367e-184	0.548957	0.172	0.003	6.53242e-180	4.97367e-184	0
EP	19	Cfap161	0	1.99201	0.75	0.001	0	4.86397e-253	0.562676	0.101	0.001	6.38834e-249	4.86397e-253	0
EP	19	Mia	0	3.20801	0.75	0.005	0	0	0.735098	0.202	0.002	0	0	0
EP	19	Spint2	0	2.04447	0.821	0.021	0	0	2.29866	0.525	0.017	0	0	0
EP	19	Dmkn	0	1.84559	0.69	0.003	0	1.86149e-272	0.547104	0.141	0.001	2.44488e-268	1.86149e-272	0
EP	19	Folr1	0	1.69154	0.655	0.004	0	0	3.3469	0.616	0.002	0	0	0
EP	19	Rsph4a	0	2.06545	0.726	0.003	0	0	1.14487	0.222	0.003	0	0	0
EP	19	Rassf9	0	1.7772	0.702	0.015	0	4.89255e-91	0.591981	0.202	0.009	6.42587e-87	4.89255e-91	0
EP	19	Lrriq1	0	1.79844	0.738	0.011	0	6.0626e-137	1.00443	0.253	0.009	7.96262e-133	6.0626e-137	0
EP	19	Gm867	0	2.32309	0.774	0.002	0	7.96697e-178	1.65278	0.182	0.004	1.04638e-173	7.96697e-178	0
EP	19	Cfap97d2	0	1.39553	0.643	0.008	0	2.57633e-41	0.310798	0.131	0.008	3.38375e-37	2.57633e-41	0
EP	19	Dynlrb2	0	3.63812	0.833	0.006	0	0	1.70122	0.364	0.003	0	0	0

## Sheet: Fig3D+S11B
nef.AC	nef.OPC	nef.MES1	nef.MES2	nef.MES_CORE	nef.NPC1	nef.NPC2	nef.G1S	nef.G2M	cou.DC1t/non-neuronal	cou.DC2t/OLC	cou.DC3t/progenitor	cou.DC1b/neuronal	cou.DC2b/Mes.Astro	cou.DC3b/non-progenitor
S100b	Bcan	Chil1	Hilpda	Actn1	Dll3	Stmn2	Rrm2	Ccnb1	Dbi	Olig1	Pbk	Elavl4	Vim	Ntrk2
Slc1a3	Plp1	Anxa2	Adm	Anxa1	Dll1	Rnd3	Pcna	Cdc20	Vim	Olig2	Tyms	Dcx	Lgals3	Aldoc
Hopx	Gpr17	Anxa1	Ddit3	Anxa2	Sox4	Tubb3	Gmnn	Ccnb2	Cd9	Hes6	Nusap1	Sox11	Clu	Apod
Mt3	Fibin	Cd44	Ndrg1	Cd44	Tubb3	Dcx	Rnaseh2a	Plk1	Sparcl1	Dll3	Top2a	Sox4	Anxa1	Aqp4
Sparcl1	Lhfpl3	Vim	Herpud1	Chil1	Hes6	Nsg1	Melk	Ccna2	Mt3	Stmn1	Birc5	Rnd3	Anxa2	Cd44
Mlc1	Olig1	Nampt	Dnajb9	Col1a1	Tagln3	Elavl4	Cenpk	Ckap2	Tsc22d4	Shd	Ube2c	Nsg1	Cebpd	Ntm
Gfap	Psat1	Efemp1	Trib3	Col1a2	Neu4	Mllt11	Tk1	Knstrn	S100a6	Bcan	Ube2t	Stmn4	Cd44	Olfm2
Fabp7	Scrg1	Sod2	Eno2	Ctsb	Marcksl1	Sox11	Tmem106c	Racgap1	Pon2	Sox4	Mad2l1	Stmn1	Chil1	Plp1
Bcan	Omg	Timp1	Akap12	Efemp1	Stmn1	Nrep	Cdca5	Cdca3	Bcan	Fxyd6	Cdk1	Tagln3	Cryab	Cryab
Pon2	Apod	Spp1	Sqstm1	Emp3	Tcf12	Fnbp1l	Cks1b	Troap	Cd63	Apod	Cenpf	Basp1	Emp3	Ptgds
Mettl7b	Sirt2	A2m	Atf3	Fn1	Olig1	Tagln3	Cdc45	Kif2c	S100b	Tuba1a	Mki67	Tuba1a	S100a10	Gfap
Sparc	Tnr	S100a11	Nampt	Igfbp7	Map2	Stmn4	Mcm3	Aurka	Sparc	Plppr1	Tuba1b	Gadd45g	Sod2	Fam107a
Gatm	Thy1	S100a10	Nrn1	Lgals1	Fxyd6	Dlx5	Cenpm	Cenpf	Metrn	Ascl1	Hmgb2	Tubb2b	Timp1	Id3
Ramp1	Phyhipl	Fn1	Slc2a1	Lgals3	Ptprs	Sox4	Aurkb	Kif20a	Gm15294	Nkain4	Aurkb	Map1b	Zfp36	Mbp
Pmp2	Nkain4	Lgals1	Bnip3	Nnmt	Mllt11	Map1b	Pkmyt1	Ect2	Clu	Scrg1	Rrm2	Rbp1	Sparc	Nsg1
Aqp4	Ptprz1	S100a16	Lgals3	Npc2	Nppa	Rbfox2	Mcm4	Bub1	Timp1	Gadd45g	Tpx2	Ttc9b	Lgals1	Bambi
Dbi	Vcan	Clic1	Insig2	Pdpn	Bcan	Igfbpl1	Asf1b	Cdca8	S100a16	Ccnd1	Cenpk	Tubb5	Nfkbia	Cldn11
Ednrb	Dbi	Mgst1	Igfbp3	S100a10	Mest	Stmn1	Gins2	Bub1b	Ramp1	Tubb5	Nuf2	Klhdc8a	Nampt	Trim47
Ptprz1	Pmp2	Rcan1	Ppp1r15a	S100a11	Ascl1	Dpysl3	Mcm2	Tacc3	Anxa2	Mcm7	Prc1	Tubb2a	Cebpb	Id1
Clu	Cnp	Tagln2	Vim	S100a6	Btg2	Pkia	Fen1	Ttk	Lgals1	Ttc9b	Gtse1	Peg10	Pmp22	Fbxo32
Pmp22	Tns3	Npc2	Plod2	Serpine1	Dcx	Atp1b1	Rrm1	Gm49450
Atp1a2	Lima1	Serping1	Gbe1	Tagln2	Nxph1	Dync1i1	Dut	Ncapd2
S100a16	Car10	Emp1	Wars	Tgfbi	Pfn2	Cd200	Rad51ap1	Arl6ip1
Hey1	Pcdhgc3	Apoe	Xpot	Timp1	Scg3	Snap25	Mcm7	Kif4
Pcdhgc3	Cntn1	Ctsb	Hspa5	Gm9844	Myt1	Pak3	Ccne2	Ckap2l
Ttyh1	P2rx7	C3	Gdf15	Tnfaip3	Chd7	Ndrg4	Zwint	Mzt1
Ndrg2	Cadm2	Lgals3	Anxa2	Vim	Tuba1a	Kif5a		Spag5
Prcp	Ttyh1	Emp3	Epas1		Pcbp4	Uchl1		Anp32e
Atp1b2	Fgf12	Actn1	Ldha		Etv1	Eno2		Kif11
Agt	Neu4	Igfbp7	P4ha1		Shd	Kif5c		Psrc1
Pltp	Fxyd6	Serpine1	Sertad1		Tnr	Ddah2		Tubb4b
Gpm6b	Rnf13	Mgp	Pfkp		Amotl2	Tubb2a		Smc4
F3	Rtkn	Clic4	Pgk1		Dbn1	Lbh		Mxd3
Rab31	Gpm6b	Gfpt2	Egln3		Hip1	Tcf4		Cdc25b
Anxa5	Lmf1	Gsn	Slc6a6		Abat	Gng3		Oip5
Tspan7	Alcam	Nnmt	Car9		Elavl4	Nfib		Reep4
	Pgrmc1	Gm49450	Bnip3l		Lmf1	Dpysl5		Foxm1
	Bcas1	Tnfrsf1a	Ufm1		Grik2	Crabp1		Tmpo
	Rab31	Wwtr1	Asns		Serinc5	Dbn1		Gpsm2
	Pllp		Golt1b		Tspan13	Nfix		Hmgb3
	Fabp5		Angptl4		Elmo1	Cep170		Arhgap11a
	Nlgn3		Slc39a14		Glcci1	Blcap		Rangap1
	Serinc5		Cdkn1a		Sez6l
	Epb41l2		Hspa9		Lrrn1
	Gpr37l1				Sez6
					Sox11

## Sheet: Fig4B
Image Name	Date	Time	Image Location	Low Threshold	High Threshold	Vessel Thickness	Small Particles	Fill Holes	Scaling factor		Explant area	Vessels area [μm2]	Vessels percentage area	Total Number of Junctions	Junctions density	Total Vessels Length [μm]	Average Vessels Length	Total Number of End Points	Mean E Lacunarity
Image Name	Date	Time	Image Location	Low Threshold	High Threshold	Vessel Thickness	Small Particles	Fill Holes	Scaling factor		Explant area	Vessels area	Vessels percentage area	Total Number of Junctions	Junctions density	Total Vessels Length	Average Vessels Length	Total Number of End Points	Mean E Lacunarity
CD13_Podo_#159_i.jpg	Mar 16, 2015	9:45:20 AM	\\VBOXSVR\Microscope_Pics\jpgs 2\CD13_Podo_#159_i.jpg	21	255	7	141	0	1		1.06766e+06	64335	6.02577	23	2.15423e-05	3417.81	49.5335	157	1.73881
CD13_Podo_#159_ii.jpg	Mar 16, 2015	9:47:27 AM	\\VBOXSVR\Microscope_Pics\jpgs 2\CD13_Podo_#159_ii.jpg	20	255	7	140	0	1		1182595	73530	6.21768	24	2.02944e-05	3513.46	40.8542	185	1.47508
CD13_Podo_#159_iii.jpg	Mar 16, 2015	9:51:30 AM	\\VBOXSVR\Microscope_Pics\jpgs 2\CD13_Podo_#159_iii.jpg	19	255	7	142	0	1		1310456	45471	3.46986	18	1.37357e-05	2737.33	88.301	71	3.01279
CD13_Podo_#159_iv.jpg	Mar 16, 2015	9:52:10 AM	\\VBOXSVR\Microscope_Pics\jpgs 2\CD13_Podo_#159_iv.jpg	22	255	7	140	0	1		1.04946e+06	26996	2.57238	4	3.81149e-06	1205.54	26.7899	92	3.87503
CD13_Podo_#159_v.jpg	Mar 16, 2015	9:53:09 AM	\\VBOXSVR\Microscope_Pics\jpgs 2\CD13_Podo_#159_v.jpg	19	255	7	140	0	1		1.14506e+06	75508	6.59424	27	2.35796e-05	3559.91	41.3943	184	1.51519
CD13_Podo_#159_vi.jpg	Mar 16, 2015	9:54:01 AM	\\VBOXSVR\Microscope_Pics\jpgs 2\CD13_Podo_#159_vi.jpg	19	255	7	140	0	1		998193	67217	6.73387	25	2.50453e-05	3635.18	55.0784	149	1.68176
CD13_Podo_#159_vii.jpg	Mar 16, 2015	10:06:19 AM	\\VBOXSVR\Microscope_Pics\jpgs 2\CD13_Podo_#159_vii.jpg	18	255	7	140	0	1		1126452	30895	2.74268	13	1.15407e-05	1411.76	37.1517	86	3.94308
CD13_Podo_#159_viii.jpg	Mar 16, 2015	10:07:23 AM	\\VBOXSVR\Microscope_Pics\jpgs 2\CD13_Podo_#159_viii.jpg	20	255	7	140	0	1		930192	52719	5.66754	17	1.82758e-05	2864.5	92.4032	76	2.35559
CD13_Podo_#159_ix.jpg	Mar 16, 2015	10:08:17 AM	\\VBOXSVR\Microscope_Pics\jpgs 2\CD13_Podo_#159_ix.jpg	20	255	7	140	0	1		1072572	34768	3.24155	4	3.72935e-06	1457.03	25.5619	115	2.90716
CD13_Podo_#159_x.jpg	Mar 16, 2015	10:10:21 AM	\\VBOXSVR\Microscope_Pics\jpgs 2\CD13_Podo_#159_x.jpg	20	255	7	140	0	1		1092122	32646	2.98923	17	1.5566e-05	2069.51	68.9835	71	3.67043
Average #159 RP											1.09748e+06	50408.5	4.62548	17.2	1.57121e-05	2587.2	52.6052	118.6	2.61749
#158 retret_01.tif	Aug 17, 2015	11:22:09 AM	C:\Users\LRI\Documents\Sebastian\2015\150813_quant\#158 retret\tif\#158 retret_01.tif	21	255	10	350	900	0		0	0	#NUM!	7	#DIV/0!	0	0	55	1.62673
#158 retret_02.tif	Aug 17, 2015	11:35:07 AM	C:\Users\LRI\Documents\Sebastian\2015\150813_quant\#158 retret\tif\#158 retret_02.tif	20	255	10	352	0	1		716752	45093	6.2913	3	190458	1421.39	54.6689	52	2.57098
#158 retret_03.tif	Aug 17, 2015	11:36:23 AM	C:\Users\LRI\Documents\Sebastian\2015\150813_quant\#158 retret\tif\#158 retret_03.tif	21	255	10	352	0	1		518945	102433	19.7387	22	4.23937e-05	4305.37	253.257	50	0.8082
#158 retret_04.tif	Aug 17, 2015	11:37:12 AM	C:\Users\LRI\Documents\Sebastian\2015\150813_quant\#158 retret\tif\#158 retret_04.tif	20	255	10	352	0	1		826693	65232	7.89072	17	2.05639e-05	2512.76	119.655	51	2.21874
#158 retret_05.tif	Aug 17, 2015	11:38:03 AM	C:\Users\LRI\Documents\Sebastian\2015\150813_quant\#158 retret\tif\#158 retret_05.tif	21	255	10	351	0	1		649418	59455	9.15513	14	2.15578e-05	2332.71	106.032	48	1.982
#158 retret_06.tif	Aug 17, 2015	11:38:44 AM	C:\Users\LRI\Documents\Sebastian\2015\150813_quant\#158 retret\tif\#158 retret_06.tif	20	255	10	351	0	1		1.06511e+06	89242	8.37868	12	1.12665e-05	3265.15	148.416	46	1.60396
#158 retret_07.tif	Aug 17, 2015	11:39:36 AM	C:\Users\LRI\Documents\Sebastian\2015\150813_quant\#158 retret\tif\#158 retret_07.tif	21	255	10	351	0	1		943638	65841	6.97736	7	7.4181e-06	2173.6	114.4	34	2.28453
#158 retret_08.tif	Aug 17, 2015	11:40:21 AM	C:\Users\LRI\Documents\Sebastian\2015\150813_quant\#158 retret\tif\#158 retret_08.tif	21	255	10	352	0	1		786885	148172	18.8302	24	3.05e-05	5632.47	216.633	60	0.675364
#158 retret_09.tif	Aug 17, 2015	11:41:08 AM	C:\Users\LRI\Documents\Sebastian\2015\150813_quant\#158 retret\tif\#158 retret_09.tif	20	255	10	351	0	1		1.00954e+06	120578	11.9439	22	2.17921e-05	4592.89	158.375	72	1.40383
#158 retret_10.tif	Aug 17, 2015	11:41:49 AM	C:\Users\LRI\Documents\Sebastian\2015\150813_quant\#158 retret\tif\#158 retret_10.tif	21	255	10	351	0	1		601010	131557	21.8893	46	7.65378e-05	5539.79	461.65	37	0.722108
Average #158 RR											790888	91955.9	12.3439	18.5556	21162	3530.68	181.454	50	1.58552
CD13_Podo_#173_ii.jpg	Mar 16, 2015	10:13:28 AM	\\VBOXSVR\Microscope_Pics\jpgs 2\CD13_Podo_#173_ii.jpg	21	255	7	140	0	1		1119401	90213	8.05904	46	4.10934e-05	5260.23	92.2848	148	1.42233
CD13_Podo_#173_i.jpg	Mar 16, 2015	10:14:00 AM	\\VBOXSVR\Microscope_Pics\jpgs 2\CD13_Podo_#173_i.jpg	19	255	7	140	0	1		1.32328e+06	119156	9.00461	46	3.47622e-05	6199.12	47.6855	293	0.969221
CD13_Podo_#173_iii.jpg	Mar 16, 2015	10:15:06 AM	\\VBOXSVR\Microscope_Pics\jpgs 2\CD13_Podo_#173_iii.jpg	19	255	7	140	0	1		1136007	103175	9.08225	50	4.40138e-05	5550.51	72.0846	186	1.2603
CD13_Podo_#173_iv.jpg	Mar 16, 2015	10:15:42 AM	\\VBOXSVR\Microscope_Pics\jpgs 2\CD13_Podo_#173_iv.jpg	19	255	7	140	0	1		1291409	65626	5.08174	16	1.23896e-05	3108.53	36.571	179	1.78552
CD13_Podo_#173_v.jpg	Mar 16, 2015	10:16:17 AM	\\VBOXSVR\Microscope_Pics\jpgs 2\CD13_Podo_#173_v.jpg	19	255	7	140	0	1		1259704	76298	6.05682	26	2.06398e-05	4349.34	70.1507	140	1.66585
CD13_Podo_#173_vi.jpg	Mar 16, 2015	10:16:50 AM	\\VBOXSVR\Microscope_Pics\jpgs 2\CD13_Podo_#173_vi.jpg	20	255	7	140	0	1		1.20649e+06	78897	6.53936	23	1.90635e-05	3976.35	42.7564	200	1.45135
CD13_Podo_#173_vii.jpg	Mar 16, 2015	10:17:29 AM	\\VBOXSVR\Microscope_Pics\jpgs 2\CD13_Podo_#173_vii.jpg	19	255	7	140	0	1		1.2484e+06	72112	5.77637	24	1.92247e-05	4212.29	55.4249	174	1.51035
CD13_Podo_#173_viii.jpg	Mar 16, 2015	10:18:03 AM	\\VBOXSVR\Microscope_Pics\jpgs 2\CD13_Podo_#173_viii.jpg	21	255	7	140	0	1		1.23453e+06	63758	5.16458	23	1.86306e-05	3381.34	54.5378	137	1.86679
CD13_Podo_#173_ix.jpg	Mar 16, 2015	10:18:45 AM	\\VBOXSVR\Microscope_Pics\jpgs 2\CD13_Podo_#173_ix.jpg	21	255	7	140	0	1		1022300	53359	5.21951	31	3.03238e-05	3201.77	114.349	79	2.74525
Average #173 RR											1.20461e+06	80288.2	6.66492	31.6667	2.66824e-05	4359.94	65.0938	170.667	1.63077
CD13_Podo_#174_i.jpg	Mar 16, 2015	10:19:23 AM	\\VBOXSVR\Microscope_Pics\jpgs 2\CD13_Podo_#174_i.jpg	19	255	7	140	0	1		1041769	63783	6.12257	13	1.24788e-05	3159.52	41.5726	159	1.55374
CD13_Podo_#174_ii.jpg	Mar 16, 2015	10:19:50 AM	\\VBOXSVR\Microscope_Pics\jpgs 2\CD13_Podo_#174_ii.jpg	21	255	7	140	0	1		919168	29096	3.16547	3	3.26382e-06	1116.51	25.9653	86	3.85693
CD13_Podo_#174_iii.jpg	Mar 16, 2015	10:20:17 AM	\\VBOXSVR\Microscope_Pics\jpgs 2\CD13_Podo_#174_iii.jpg	20	255	7	140	0	1		998284	41979	4.20512	8	8.01375e-06	2108.38	34.5636	124	2.69643
CD13_Podo_#174_iv.jpg	Mar 16, 2015	10:20:48 AM	\\VBOXSVR\Microscope_Pics\jpgs 2\CD13_Podo_#174_iv.jpg	21	255	7	140	0	1		1.18461e+06	60056	5.06967	34	2.87013e-05	3572	61.5862	132	1.91169
CD13_Podo_#174_v.jpg	Mar 16, 2015	10:21:19 AM	\\VBOXSVR\Microscope_Pics\jpgs 2\CD13_Podo_#174_v.jpg	19	255	7	140	0	1		1124196	51862	4.61325	13	1.15638e-05	2223.51	29.6468	149	1.97968
CD13_Podo_#174_vi.jpg	Mar 16, 2015	10:21:50 AM	\\VBOXSVR\Microscope_Pics\jpgs 2\CD13_Podo_#174_vi.jpg	20	255	7	140	0	1		1.07318e+06	63330	5.90118	31	2.88862e-05	3577.82	65.0512	136	1.85693
CD13_Podo_#174_vii.jpg	Mar 16, 2015	10:22:31 AM	\\VBOXSVR\Microscope_Pics\jpgs 2\CD13_Podo_#174_vii.jpg	20	255	7	140	0	1		1108448	58731	5.29849	12	1.08259e-05	2400.72	38.7213	129	1.90874
CD13_Podo_#174_viii.jpg	Mar 16, 2015	10:23:11 AM	\\VBOXSVR\Microscope_Pics\jpgs 2\CD13_Podo_#174_viii.jpg	20	255	7	140	0	1		1.02133e+06	28828	2.8226	5	4.89559e-06	1049	34.9666	58	4.34413
CD13_Podo_#174_ix.jpg	Mar 16, 2015	10:23:44 AM	\\VBOXSVR\Microscope_Pics\jpgs 2\CD13_Podo_#174_ix.jpg	20	255	7	140	0	1		1156923	61280	5.29681	14	1.21011e-05	2742.3	39.7434	147	1.75393
CD13_Podo_#174_x.jpg	Mar 16, 2015	10:24:23 AM	\\VBOXSVR\Microscope_Pics\jpgs 2\CD13_Podo_#174_x.jpg	20	255	7	140	0	1		1.03105e+06	34152	3.31234	15	1.45482e-05	1605.01	42.2372	88	3.23594
Average #174 RP											1.0659e+06	49309.7	4.58075	14.8	1.35279e-05	2355.48	41.4054	120.8	2.50981
#184 ret+_01.tif	Aug 17, 2015	1:37:55 PM	C:\Users\LRI\Documents\Sebastian\2015\150813_quant\#184 ret+\tif\#184 ret+_01.tif	21	255	10	352	0	1		1.15642e+06	104677	9.05184	13	1.12416e-05	4399.23	67.6804	142	1.1648
#184 ret+_02.tif	Aug 17, 2015	1:39:04 PM	C:\Users\LRI\Documents\Sebastian\2015\150813_quant\#184 ret+\tif\#184 ret+_02.tif	21	255	10	349	0	1		1.00155e+06	94224	9.40779	13	1.29798e-05	3512.67	92.4386	86	1.22097
#184 ret+_03.tif	Aug 17, 2015	1:40:22 PM	C:\Users\LRI\Documents\Sebastian\2015\150813_quant\#184 ret+\tif\#184 ret+_03.tif	20	255	10	352	0	1		1.27167e+06	124019	9.75246	14	1.10091e-05	4246.53	55.1498	167	0.988577
#184 ret+_04.tif	Aug 17, 2015	1:42:19 PM	C:\Users\LRI\Documents\Sebastian\2015\150813_quant\#184 ret+\tif\#184 ret+_04.tif	21	255	10	351	0	1		1.31403e+06	203320	15.473	50	3.80508e-05	8989.62	102.155	220	0.658258
#184 ret+_05.tif	Aug 17, 2015	1:43:24 PM	C:\Users\LRI\Documents\Sebastian\2015\150813_quant\#184 ret+\tif\#184 ret+_05.tif	20	255	10	352	0	1		1.17109e+06	137647	11.7538	22	1.8786e-05	5009.81	78.2782	147	0.927811
#184 ret+_06.tif	Aug 17, 2015	1:44:39 PM	C:\Users\LRI\Documents\Sebastian\2015\150813_quant\#184 ret+\tif\#184 ret+_06.tif	20	255	10	351	0	1		969048	91968	9.49055	9	9.28746e-06	3553.69	48.0228	155	1.21557
#184 ret+_07.tif	Aug 17, 2015	1:45:43 PM	C:\Users\LRI\Documents\Sebastian\2015\150813_quant\#184 ret+\tif\#184 ret+_07.tif	21	255	10	347	0	1		991382	82132	8.28459	5	5.04346e-06	2980.94	45.1657	135	1.45834
#184 ret+_08.tif	Aug 17, 2015	1:46:35 PM	C:\Users\LRI\Documents\Sebastian\2015\150813_quant\#184 ret+\tif\#184 ret+_08.tif	21	255	10	351	0	1		1118446	83169	7.43612	7	6.25868e-06	3133.19	55.9498	118	1.3919
#184 ret+_09.tif	Aug 17, 2015	1:47:26 PM	C:\Users\LRI\Documents\Sebastian\2015\150813_quant\#184 ret+\tif\#184 ret+_09.tif	21	255	10	349	0	1		1.08965e+06	71593	6.57027	7	6.42407e-06	2646.54	38.3557	144	1.71318
#184 ret+_10.tif	Aug 17, 2015	1:48:18 PM	C:\Users\LRI\Documents\Sebastian\2015\150813_quant\#184 ret+\tif\#184 ret+_10.tif	20	255	10	352	0	1		1.28043e+06	128145	10.008	17	1.32768e-05	4740.82	84.6576	125	1.03733
#184 ret+_11.tif	Aug 17, 2015	1:48:59 PM	C:\Users\LRI\Documents\Sebastian\2015\150813_quant\#184 ret+\tif\#184 ret+_11.tif	20	255	10	351	0	1		1233287	66948	5.42842	8	6.48673e-06	2413.03	43.8734	116	1.8642
Average #184 RP											1.14518e+06	107986	9.33243	15	1.26222e-05	4147.82	64.7024	141.364	1.24008
#186 ret+_01.tif	Aug 18, 2015	11:13:13 AM	C:\Users\LRI\Documents\Sebastian\2015\150813_quant\#186 ret+\tif\#186 ret+_01.tif	20	255	10	352	0	1		1276191	121590	9.52757	10	7.83582e-06	5032.95	74.0139	145	0.947301
#186 ret+_02.tif	Aug 18, 2015	11:13:36 AM	C:\Users\LRI\Documents\Sebastian\2015\150813_quant\#186 ret+\tif\#186 ret+_02.tif	20	255	10	349	0	1		1159969	63262	5.45377	3	2.58628e-06	2278.34	50.6298	93	1.76318
#186 ret+_03.tif	Aug 18, 2015	11:14:04 AM	C:\Users\LRI\Documents\Sebastian\2015\150813_quant\#186 ret+\tif\#186 ret+_03.tif	21	255	10	351	0	1		1155949	84705	7.32775	4	3.46036e-06	3390.5	69.194	100	1.40494
#186 ret+_04.tif	Aug 18, 2015	11:14:34 AM	C:\Users\LRI\Documents\Sebastian\2015\150813_quant\#186 ret+\tif\#186 ret+_04.tif	20	255	10	354	0	1		839202	47923	5.71054	8	9.53287e-06	2136.1	85.444	56	2.42874
#186 ret+_05.tif	Aug 18, 2015	11:19:02 AM	C:\Users\LRI\Documents\Sebastian\2015\150813_quant\#186 ret+\tif\#186 ret+_05.tif	20	255	10	352	0	1		1.11491e+06	54384	4.87788	1	8.96934e-07	1960.52	70.0187	56	2.29953
#186 ret+_06.tif	Aug 18, 2015	11:19:30 AM	C:\Users\LRI\Documents\Sebastian\2015\150813_quant\#186 ret+\tif\#186 ret+_06.tif	20	255	10	351	0	1		1.27302e+06	79190	6.22065	5	3.92768e-06	3045.04	50.7507	123	1.55414
#186 ret+_07.tif	Aug 18, 2015	11:19:54 AM	C:\Users\LRI\Documents\Sebastian\2015\150813_quant\#186 ret+\tif\#186 ret+_07.tif	21	255	10	352	0	1		1081011	97066	8.97919	16	1.4801e-05	3733.93	63.2869	134	1.2725
#186 ret+_08.tif	Aug 18, 2015	11:20:19 AM	C:\Users\LRI\Documents\Sebastian\2015\150813_quant\#186 ret+\tif\#186 ret+_08.tif	20	255	10	120	0	1		1.05977e+06	65351	6.16653	13	1.22668e-05	3071.96	80.8411	84	0.369543
#186 ret+_09.tif	Aug 18, 2015	11:20:50 AM	C:\Users\LRI\Documents\Sebastian\2015\150813_quant\#186 ret+\tif\#186 ret+_09.tif	21	255	10	354	0	1		1.25023e+06	121154	9.69056	18	1.43974e-05	4782.44	144.922	82	1.10056
#186 ret+_10.tif	Aug 18, 2015	11:21:14 AM	C:\Users\LRI\Documents\Sebastian\2015\150813_quant\#186 ret+\tif\#186 ret+_10.tif	22	255	10	352	0	1		786252	39170	4.98187	0	0	1183.41	31.9841	74	2.27834
Average #186 RP											1.09965e+06	77379.5	6.89363	7.8	6.97051e-06	3061.52	72.1086	94.7	1.54188
#188 ret+_01.tif	Aug 18, 2015	11:22:56 AM	C:\Users\LRI\Documents\Sebastian\2015\150813_quant\#188 ret+\tif\#188 ret+_01.tif	21	255	10	351	0	1		904051	36172	4.0011	0	0	1403.89	61.0389	46	2.88627
#188 ret+_02.tif	Aug 18, 2015	11:23:19 AM	C:\Users\LRI\Documents\Sebastian\2015\150813_quant\#188 ret+\tif\#188 ret+_02.tif	21	255	10	352	0	1		1.00223e+06	60130	5.99964	3	2.99333e-06	2261.03	62.8065	72	2.09351
#188 ret+_03.tif	Aug 18, 2015	11:23:46 AM	C:\Users\LRI\Documents\Sebastian\2015\150813_quant\#188 ret+\tif\#188 ret+_03.tif	21	255	10	351	0	1		1013159	54643	5.39333	3	2.96104e-06	2223.43	79.4082	59	2.31933
#188 ret+_04.tif	Aug 18, 2015	11:24:08 AM	C:\Users\LRI\Documents\Sebastian\2015\150813_quant\#188 ret+\tif\#188 ret+_04.tif	21	255	10	346	0	1		752800	43159	5.73313	5	6.64187e-06	1894.94	118.434	37	2.38498
#188 ret+_07.tif	Aug 18, 2015	11:24:32 AM	C:\Users\LRI\Documents\Sebastian\2015\150813_quant\#188 ret+\tif\#188 ret+_07.tif	21	255	10	351	0	1		835790	37794	4.52195	2	2.39295e-06	1204.25	44.602	56	0.44616
#188 ret+_08.tif	Aug 18, 2015	11:24:58 AM	C:\Users\LRI\Documents\Sebastian\2015\150813_quant\#188 ret+\tif\#188 ret+_08.tif	22	255	10	120	0	1		1.13418e+06	43102	3.80027	3	2.64507e-06	1611.65	53.7215	61	3.01741
#188 ret+_09.tif	Aug 18, 2015	11:25:23 AM	C:\Users\LRI\Documents\Sebastian\2015\150813_quant\#188 ret+\tif\#188 ret+_09.tif	21	255	10	354	0	1		1.07966e+06	78384	7.26004	6	5.55729e-06	2722.1	52.348	110	1.41158
#188 ret+_10.tif	Aug 18, 2015	11:25:44 AM	C:\Users\LRI\Documents\Sebastian\2015\150813_quant\#188 ret+\tif\#188 ret+_10.tif	21	255	10	351	0	1		1.13185e+06	38624	3.41246	0	0	1320.02	47.1435	56	3.33545
Average #188 RP											981716	49001	5.22395	2.75	2.89894e-06	1830.16	64.9378	62.125	2.23684
#196 retret_001.tif	Aug 17, 2015	2:11:17 PM	C:\Users\LRI\Documents\Sebastian\2015\150813_quant\#196 retret\tif\#196 retret_001.tif	21	255	10	351	0	1		793530	106451	13.4149	40	5.04076e-05	4947.89	291.052	57	1.23473
#196 retret_002.tif	Aug 17, 2015	2:12:05 PM	C:\Users\LRI\Documents\Sebastian\2015\150813_quant\#196 retret\tif\#196 retret_002.tif	21	255	10	351	0	1		987228	120492	12.2051	26	2.63364e-05	5278.27	195.491	70	1.13139
#196 retret_003.tif	Aug 17, 2015	2:12:49 PM	C:\Users\LRI\Documents\Sebastian\2015\150813_quant\#196 retret\tif\#196 retret_003.tif	21	255	10	351	0	1		1193819	79523	6.66123	15	1.25647e-05	3304.1	127.081	63	2.0033
#196 retret_004.tif	Aug 17, 2015	2:13:32 PM	C:\Users\LRI\Documents\Sebastian\2015\150813_quant\#196 retret\tif\#196 retret_004.tif	21	255	10	352	0	1		1.10445e+06	133460	12.0839	36	3.25955e-05	5509.43	393.531	35	1.17242
#196 retret_005.tif	Aug 17, 2015	2:14:17 PM	C:\Users\LRI\Documents\Sebastian\2015\150813_quant\#196 retret\tif\#196 retret_005.tif	21	255	10	351	0	1		1025549	63701	6.2114	21	2.04768e-05	2506.01	167.067	39	1.49951
#196 retret_006.tif	Aug 17, 2015	2:14:59 PM	C:\Users\LRI\Documents\Sebastian\2015\150813_quant\#196 retret\tif\#196 retret_006.tif	21	255	10	352	0	1		665640	100316	15.0706	37	5.55856e-05	4261.53	355.127	37	1.19733
#196 retret_007.tif	Aug 17, 2015	2:15:40 PM	C:\Users\LRI\Documents\Sebastian\2015\150813_quant\#196 retret\tif\#196 retret_007.tif	21	255	10	352	0	1		1031321	57465	5.57198	3	2.90889e-06	2331.97	93.2788	53	2.22863
#196 retret_008.tif	Aug 17, 2015	2:16:26 PM	C:\Users\LRI\Documents\Sebastian\2015\150813_quant\#196 retret\tif\#196 retret_008.tif	21	255	10	250	0	1		1022005	109696	10.7334	20	1.95694e-05	4283.42	101.986	99	1.2364
Average #196 RR											977942	96388	10.2441	24.75	2.75556e-05	4052.83	215.577	56.625	1.46296
#197 retret_001.tif	Aug 17, 2015	2:18:03 PM	C:\Users\LRI\Documents\Sebastian\2015\150813_quant\#197 retret\tif\#197 retret_001.tif	20	255	10	352	0	1		979941	92487	9.43802	13	1.32661e-05	3476.71	80.8538	95	1.36082
#197 retret_002.tif	Aug 17, 2015	2:18:51 PM	C:\Users\LRI\Documents\Sebastian\2015\150813_quant\#197 retret\tif\#197 retret_002.tif	21	255	10	352	0	1		799438	63434	7.93483	12	1.50106e-05	2324.04	122.318	41	1.78383
#197 retret_003.tif	Aug 17, 2015	2:19:40 PM	C:\Users\LRI\Documents\Sebastian\2015\150813_quant\#197 retret\tif\#197 retret_003.tif	22	255	10	351	0	1		857963	70051	8.1648	12	1.39866e-05	2619.27	93.5454	64	1.79806
#197 retret_004.tif	Aug 17, 2015	2:20:30 PM	C:\Users\LRI\Documents\Sebastian\2015\150813_quant\#197 retret\tif\#197 retret_004.tif	21	255	10	351	0	1		1.10664e+06	99586	8.99899	25	2.2591e-05	4267.92	170.717	62	1.80345
#197 retret_005.tif	Aug 17, 2015	2:21:29 PM	C:\Users\LRI\Documents\Sebastian\2015\150813_quant\#197 retret\tif\#197 retret_005.tif	21	255	10	352	0	1		1.07345e+06	119741	11.1548	20	1.86315e-05	4327.3	92.0702	105	1.13668
#197 retret_006.tif	Aug 17, 2015	2:22:07 PM	C:\Users\LRI\Documents\Sebastian\2015\150813_quant\#197 retret\tif\#197 retret_006.tif	21	255	10	349	0	1		874598	81305	9.29627	18	2.05809e-05	2988.45	114.94	59	1.39251
#197 retret_007.tif	Aug 17, 2015	2:22:46 PM	C:\Users\LRI\Documents\Sebastian\2015\150813_quant\#197 retret\tif\#197 retret_007.tif	21	255	10	352	0	1		809769	35048	4.32815	0	0	1251.67	78.2293	32	3.51991
#197 retret_008.tif	Aug 17, 2015	2:24:09 PM	C:\Users\LRI\Documents\Sebastian\2015\150813_quant\#197 retret\tif\#197 retret_008.tif	20	255	10	349	0	1		1.12379e+06	119474	10.6314	28	2.49158e-05	4334.46	84.9895	116	1.36374
#197 retret_009.tif	Aug 17, 2015	2:24:54 PM	C:\Users\LRI\Documents\Sebastian\2015\150813_quant\#197 retret\tif\#197 retret_009.tif	21	255	10	354	0	1		1047381	39014	3.72491	0	0	1318.92	54.9551	47	3.08871
Average #197 RR											963662	80015.6	8.18579	14.2222	1.43314e-05	2989.86	99.1798	69	1.91641
#202 retret_01.tif	Aug 17, 2015	2:26:21 PM	C:\Users\LRI\Documents\Sebastian\2015\150813_quant\#202 retret\#tif\#202 retret_01.tif	21	255	10	352	0	1		1.19197e+06	182025	15.2709	49	4.11084e-05	7299.84	221.207	79	0.706586
#202 retret_02.tif	Aug 17, 2015	2:26:59 PM	C:\Users\LRI\Documents\Sebastian\2015\150813_quant\#202 retret\#tif\#202 retret_02.tif	20	255	10	351	0	1		1109920	132677	11.9537	38	3.42367e-05	4989.08	237.575	53	1.20755
#202 retret_03.tif	Aug 17, 2015	2:27:51 PM	C:\Users\LRI\Documents\Sebastian\2015\150813_quant\#202 retret\#tif\#202 retret_03.tif	21	255	10	354	0	1		876286	88947	10.1505	29	3.30942e-05	3776.41	251.76	39	1.66076
#202 retret_04.tif	Aug 17, 2015	2:28:35 PM	C:\Users\LRI\Documents\Sebastian\2015\150813_quant\#202 retret\#tif\#202 retret_04.tif	23	255	10	351	0	1		1160701	133552	11.5062	46	3.96312e-05	5429.89	361.993	41	1.3361
#202 retret_05.tif	Aug 17, 2015	2:29:23 PM	C:\Users\LRI\Documents\Sebastian\2015\150813_quant\#202 retret\#tif\#202 retret_05.tif	21	255	10	354	0	1		1.10968e+06	127660	11.5042	27	2.43314e-05	5426.59	187.124	67	1.02681
#202 retret_06.tif	Aug 17, 2015	2:31:20 PM	C:\Users\LRI\Documents\Sebastian\2015\150813_quant\#202 retret\#tif\#202 retret_06.tif	21	255	10	343	0	1		1160115	143980	12.4108	44	3.79273e-05	5888.3	218.085	66	1.02255
#202 retret_07.tif	Aug 17, 2015	2:32:16 PM	C:\Users\LRI\Documents\Sebastian\2015\150813_quant\#202 retret\#tif\#202 retret_07.tif	21	255	10	351	0	1		1178613	149078	12.6486	32	2.71506e-05	6104.14	156.516	96	0.872475
#202 retret_08.tif	Aug 17, 2015	2:32:56 PM	C:\Users\LRI\Documents\Sebastian\2015\150813_quant\#202 retret\#tif\#202 retret_08.tif	20	255	10	352	0	1		962203	109771	11.4083	29	3.01392e-05	4330.8	196.854	57	1.35609
#202 retret_09.tif	Aug 17, 2015	2:33:35 PM	C:\Users\LRI\Documents\Sebastian\2015\150813_quant\#202 retret\#tif\#202 retret_09.tif	20	255	10	352	0	1		636559	101403	15.9299	20	3.14189e-05	3628.2	302.35	36	1.00313
#202 retret_10.tif	Aug 17, 2015	2:34:20 PM	C:\Users\LRI\Documents\Sebastian\2015\150813_quant\#202 retret\#tif\#202 retret_10.tif	22	255	10	347	0	1		863890	119711	13.8572	49	5.67202e-05	4820.12	321.341	39	1.36807
Average #202 RR											1.02499e+06	128880	12.664	36.3	3.55758e-05	5169.34	245.481	57.3	1.15601
#251 ret+_001.tif	Aug 17, 2015	2:42:09 PM	C:\Users\LRI\Documents\Sebastian\2015\150813_quant\#251 ret+\tif\#251 ret+_001.tif	21	255	10	351	0	1		1.21814e+06	120498	9.89195	7	5.74645e-06	4499.01	74.9835	124	1.01923
#251 ret+_002.tif	Aug 17, 2015	2:42:53 PM	C:\Users\LRI\Documents\Sebastian\2015\150813_quant\#251 ret+\tif\#251 ret+_002.tif	20	255	10	352	0	1		1038258	83970	8.08759	7	6.74206e-06	3211.28	152.918	47	1.75903
#251 ret+_003.tif	Aug 17, 2015	2:44:56 PM	C:\Users\LRI\Documents\Sebastian\2015\150813_quant\#251 ret+\tif\#251 ret+_003.tif	20	255	10	354	0	1		1180318	76491	6.48054	7	5.93061e-06	2673.84	92.2013	65	1.99359
#251 ret+_004.tif	Aug 17, 2015	2:45:56 PM	C:\Users\LRI\Documents\Sebastian\2015\150813_quant\#251 ret+\tif\#251 ret+_004.tif	21	255	10	349	0	1		926726	83643	9.02564	12	1.29488e-05	3245.54	81.1385	88	1.51641
#251 ret+_005.tif	Aug 17, 2015	2:46:41 PM	C:\Users\LRI\Documents\Sebastian\2015\150813_quant\#251 ret+\tif\#251 ret+_005.tif	22	255	10	349	0	1		1.22408e+06	81324	6.6437	6	4.90165e-06	3267.67	55.3842	124	1.3983
#251 ret+_006.tif	Aug 17, 2015	2:47:31 PM	C:\Users\LRI\Documents\Sebastian\2015\150813_quant\#251 ret+\tif\#251 ret+_006.tif	20	255	10	354	0	1		1.26155e+06	79459	6.29851	2	1.58535e-06	3019.28	62.9018	98	1.45841
#251 ret+_007.tif	Aug 17, 2015	2:48:18 PM	C:\Users\LRI\Documents\Sebastian\2015\150813_quant\#251 ret+\tif\#251 ret+_007.tif	21	255	10	352	0	1		1.01699e+06	51951	5.1083	1	9.83292e-07	1922.23	83.5752	47	2.26863
#251 ret+_008.tif	Aug 17, 2015	2:49:02 PM	C:\Users\LRI\Documents\Sebastian\2015\150813_quant\#251 ret+\tif\#251 ret+_008.tif	21	255	10	352	0	1		1.03763e+06	41649	4.01386	5	4.81868e-06	1449.96	60.4152	50	3.04521
#251 ret+_009.tif	Aug 17, 2015	2:49:46 PM	C:\Users\LRI\Documents\Sebastian\2015\150813_quant\#251 ret+\tif\#251 ret+_009.tif	21	255	10	352	0	1		1.14612e+06	52714	4.59935	0	0	1505.12	30.1024	100	2.21991
#251 ret+_010.tif	Aug 17, 2015	2:50:23 PM	C:\Users\LRI\Documents\Sebastian\2015\150813_quant\#251 ret+\tif\#251 ret+_010.tif	21	255	10	352	0	1		1306826	98843	7.56359	4	3.06085e-06	3764.92	40.923	188	1.1103
#251 ret+_011.tif	Aug 17, 2015	2:51:01 PM	C:\Users\LRI\Documents\Sebastian\2015\150813_quant\#251 ret+\tif\#251 ret+_011.tif	21	255	10	352	0	1		1260660	128607	10.2016	4	3.17294e-06	4156.56	39.9669	212	0.812469
Average #251 RP											1.14703e+06	81740.8	7.08315	5	4.53552e-06	2974.13	70.41	103.909	1.69104
#252 retret_01.tif	Aug 17, 2015	2:52:21 PM	C:\Users\LRI\Documents\Sebastian\2015\150813_quant\#252 retret\tif\#252 retret_01.tif	22	255	10	352	0	1		1076802	195239	18.1314	77	7.1508e-05	8290.55	331.622	84	0.855734
#252 retret_02.tif	Aug 17, 2015	2:52:59 PM	C:\Users\LRI\Documents\Sebastian\2015\150813_quant\#252 retret\tif\#252 retret_02.tif	21	255	10	349	0	1		1258410	119034	9.45908	35	2.78129e-05	4893.84	135.94	85	1.40368
#252 retret_03.tif	Aug 17, 2015	2:53:40 PM	C:\Users\LRI\Documents\Sebastian\2015\150813_quant\#252 retret\tif\#252 retret_03.tif	21	255	10	354	0	1		1.10098e+06	136812	12.4264	44	3.99644e-05	5842.89	166.94	93	1.28856
#252 retret_04.tif	Aug 17, 2015	2:54:27 PM	C:\Users\LRI\Documents\Sebastian\2015\150813_quant\#252 retret\tif\#252 retret_04.tif	21	255	10,6	352	0	1		1190878	143090	12.0155	67	5.6261e-05	6782.76	188.41	98	1.34044
#252 retret_05.tif	Aug 17, 2015	2:55:07 PM	C:\Users\LRI\Documents\Sebastian\2015\150813_quant\#252 retret\tif\#252 retret_05.tif	21	255	10	349	0	1		1.01515e+06	86680	8.53866	16	1.57613e-05	3722.99	124.1	70	1.88306
#252 retret_06.tif	Aug 17, 2015	2:55:50 PM	C:\Users\LRI\Documents\Sebastian\2015\150813_quant\#252 retret\tif\#252 retret_06.tif	21	255	10	351	0	1		1.17906e+06	108370	9.19119	38	3.2229e-05	4702.23	142.492	84	0.850062
#252 retret_07.tif	Aug 17, 2015	2:56:39 PM	C:\Users\LRI\Documents\Sebastian\2015\150813_quant\#252 retret\tif\#252 retret_07.tif	22	255	10	355	0	1		1.09908e+06	88398	8.04288	29	2.63856e-05	3880.47	114.131	81	1.85228
#252 retret_08.tif	Aug 17, 2015	2:57:16 PM	C:\Users\LRI\Documents\Sebastian\2015\150813_quant\#252 retret\tif\#252 retret_08.tif	22	255	10	351	0	1		952984	80280	8.42406	21	2.2036e-05	3285.45	109.515	73	1.67868
#252 retret_09.tif	Aug 17, 2015	2:59:06 PM	C:\Users\LRI\Documents\Sebastian\2015\150813_quant\#252 retret\tif\#252 retret_09.tif	21	255	10	354	0	1		656576	34887	5.31347	5	7.61526e-06	1376.62	152.958	21	3.85322
#252 retret_10.tif	Aug 17, 2015	2:59:53 PM	C:\Users\LRI\Documents\Sebastian\2015\150813_quant\#252 retret\tif\#252 retret_10.tif	22	255	10	354	0	1		1.12996e+06	83153	7.35896	27	2.38947e-05	3499.57	94.583	88	1.87111
Average #252 RR											1.06599e+06	107594	9.89016	35.9	3.23468e-05	4627.74	156.069	77.7	1.68768
#253 retret_001.tif	Aug 17, 2015	3:01:17 PM	C:\Users\LRI\Documents\Sebastian\2015\150813_quant\#253 retret\tif\#253 retret_001.tif	21	255	10	352	0	1		995622	127173	12.7732	40	4.01759e-05	5405.39	216.215	78	1.09884
#253 retret_002.tif	Aug 17, 2015	3:01:53 PM	C:\Users\LRI\Documents\Sebastian\2015\150813_quant\#253 retret\tif\#253 retret_002.tif	20	255	10	352	0	1		1.11869e+06	126771	11.3321	18	1.60903e-05	4632.12	98.5557	102	1.00423
#253 retret_003.tif	Aug 17, 2015	3:02:29 PM	C:\Users\LRI\Documents\Sebastian\2015\150813_quant\#253 retret\tif\#253 retret_003.tif	21	255	10	354	0	1		1.3019e+06	109314	8.39651	31	2.38114e-05	4840.52	161.351	85	1.40774
#253 retret_004.tif	Aug 17, 2015	3:03:10 PM	C:\Users\LRI\Documents\Sebastian\2015\150813_quant\#253 retret\tif\#253 retret_004.tif	21	255	10	352	0	1		1026647	103528	10.0841	25	2.43511e-05	4219.11	248.183	45	1.62615
#253 retret_005.tif	Aug 17, 2015	3:03:50 PM	C:\Users\LRI\Documents\Sebastian\2015\150813_quant\#253 retret\tif\#253 retret_005.tif	21	255	10	352	0	1		1.18441e+06	146156	12.34	30	2.5329e-05	6143.84	267.123	64	0.919429
#253 retret_006.tif	Aug 17, 2015	3:04:30 PM	C:\Users\LRI\Documents\Sebastian\2015\150813_quant\#253 retret\tif\#253 retret_006.tif	21	255	10	351	0	1		942800	91047	9.65708	17	1.80314e-05	3374.33	168.716	49	1.60822
#253 retret_007.tif	Aug 17, 2015	3:05:11 PM	C:\Users\LRI\Documents\Sebastian\2015\150813_quant\#253 retret\tif\#253 retret_007.tif	21	255	10	352	0	1		1.01735e+06	131007	12.8773	40	3.9318e-05	5971.65	298.583	56	1.25844
#253 retret_008.tif	Aug 17, 2015	3:05:50 PM	C:\Users\LRI\Documents\Sebastian\2015\150813_quant\#253 retret\tif\#253 retret_008.tif	20	255	10	351	0	1		980476	153457	15.6513	37	3.77368e-05	5652.75	235.531	62	0.888625
#253 retret_009.tif	Aug 17, 2015	3:06:34 PM	C:\Users\LRI\Documents\Sebastian\2015\150813_quant\#253 retret\tif\#253 retret_009.tif	21	255	10	351	0	1		1200508	87894	7.3214	20	1.66596e-05	3926.86	196.343	48	2.24893
#253 retret_010.tif	Aug 17, 2015	3:07:11 PM	C:\Users\LRI\Documents\Sebastian\2015\150813_quant\#253 retret\tif\#253 retret_010.tif	22	255	10	352	0	1		1230281	141823	11.5277	30	2.43847e-05	5960.83	283.849	52	1.41866
#253 retret_011.tif	Aug 17, 2015	3:07:56 PM	C:\Users\LRI\Documents\Sebastian\2015\150813_quant\#253 retret\tif\#253 retret_011.tif	21	255	10	352	0	1		1.04017e+06	84475	8.12128	14	1.34594e-05	3396.94	130.651	56	1.78194
Average #253 RR											1.09444e+06	118422	10.9165	27.4545	2.53952e-05	4865.85	209.555	63.3636	1.38738
#255 retret_01.tif	Aug 17, 2015	3:09:56 PM	C:\Users\LRI\Documents\Sebastian\2015\150813_quant\#255 retret\tif\#255 retret_01.tif	22	255	10	352	0	1		1.10575e+06	73752	6.66985	10	9.04362e-06	2767.42	120.323	52	2.07477
#255 retret_02.tif	Aug 17, 2015	3:10:42 PM	C:\Users\LRI\Documents\Sebastian\2015\150813_quant\#255 retret\tif\#255 retret_02.tif	22	255	10	352	0	1		859325	59954	6.97687	9	1.04733e-05	2423.25	134.625	43	2.17611
#255 retret_03.tif	Aug 17, 2015	3:11:28 PM	C:\Users\LRI\Documents\Sebastian\2015\150813_quant\#255 retret\tif\#255 retret_03.tif	22	255	10	347	0	1		1.1796e+06	180956	15.3405	60	5.08648e-05	8377.61	380.8	76	0.83038
#255 retret_04.tif	Aug 17, 2015	3:12:10 PM	C:\Users\LRI\Documents\Sebastian\2015\150813_quant\#255 retret\tif\#255 retret_04.tif	21	255	10	354	0	1		1.07629e+06	91704	8.52035	24	2.22988e-05	3694.46	205.248	50	1.82725
#255 retret_05.tif	Aug 17, 2015	3:12:47 PM	C:\Users\LRI\Documents\Sebastian\2015\150813_quant\#255 retret\tif\#255 retret_05.tif	22	255	10	354	0	1		1.12781e+06	94493	8.37848	23	2.03936e-05	4237.8	302.7	39	2.0706
#255 retret_06.tif	Aug 17, 2015	3:13:23 PM	C:\Users\LRI\Documents\Sebastian\2015\150813_quant\#255 retret\tif\#255 retret_06.tif	21	255	10	352	0	1		1109012	79727	7.18901	9	8.11533e-06	2814.26	100.509	62	1.6802
#255 retret_07.tif	Aug 17, 2015	3:14:03 PM	C:\Users\LRI\Documents\Sebastian\2015\150813_quant\#255 retret\tif\#255 retret_07.tif	20	255	10	120	0	1		976269	73943	7.57404	21	2.15105e-05	3009.59	130.852	60	1.71335
#255 retret_08.tif	Aug 17, 2015	3:14:39 PM	C:\Users\LRI\Documents\Sebastian\2015\150813_quant\#255 retret\tif\#255 retret_08.tif	20	255	10	351	0	1		860432	92474	10.7474	29	3.3704e-05	3932.44	218.469	49	1.64535
#255 retret_09.tif	Aug 17, 2015	3:15:21 PM	C:\Users\LRI\Documents\Sebastian\2015\150813_quant\#255 retret\tif\#255 retret_09.tif	22	255	10	351	0	1		1053554	92957	8.82318	18	1.7085e-05	3633.59	121.12	70	1.58484
#255 retret_10.tif	Aug 17, 2015	3:16:01 PM	C:\Users\LRI\Documents\Sebastian\2015\150813_quant\#255 retret\tif\#255 retret_10.tif	20	255	7,10	351	0	1		712660	60241	8.45297	13	1.82415e-05	2584.34	86.1445	61	2.07183
Average #255 RR											1.00607e+06	90020.1	8.86726	21.6	2.1173e-05	3747.48	180.079	56.2	1.76747
#258 ret+_001.tif	Aug 17, 2015	3:17:55 PM	C:\Users\LRI\Documents\Sebastian\2015\150813_quant\#258ret+\vsi\#258 ret+_001.tif	21	255	10	351	0	1		1.11503e+06	71963	6.45389	1	8.96834e-07	2304.36	33.3966	138	1.56525
#258 ret+_002.tif	Aug 17, 2015	3:18:30 PM	C:\Users\LRI\Documents\Sebastian\2015\150813_quant\#258ret+\vsi\#258 ret+_002.tif	21	255	10	120	0	1		1236268	87126	7.0475	5	4.04443e-06	2992.94	43.3759	143	1.33048
#258 ret+_003.tif	Aug 17, 2015	3:19:15 PM	C:\Users\LRI\Documents\Sebastian\2015\150813_quant\#258ret+\vsi\#258 ret+_003.tif	20	255	10	349	0	1		1.20073e+06	72881	6.06971	2	1.66565e-06	2555.23	56.7829	92	1.6811
#258 ret+_004.tif	Aug 17, 2015	3:19:54 PM	C:\Users\LRI\Documents\Sebastian\2015\150813_quant\#258ret+\vsi\#258 ret+_004.tif	21	255	10	352	0	1		723924	29852	4.12364	1	1.38136e-06	1207.37	63.5459	39	3.41862
#258 ret+_005.tif	Aug 17, 2015	3:20:41 PM	C:\Users\LRI\Documents\Sebastian\2015\150813_quant\#258ret+\vsi\#258 ret+_005.tif	21	255	10	352	0	1		1007091	51971	5.16051	2	1.98592e-06	2041.33	39.2564	104	2.13949
#258 ret+_006.tif	Aug 17, 2015	3:21:21 PM	C:\Users\LRI\Documents\Sebastian\2015\150813_quant\#258ret+\vsi\#258 ret+_006.tif	22	255	10	352	0	1		852583	53784	6.30836	0	0	1947.22	59.0067	66	1.82976
#258 ret+_008.tif	Aug 17, 2015	3:22:00 PM	C:\Users\LRI\Documents\Sebastian\2015\150813_quant\#258ret+\vsi\#258 ret+_008.tif	20	255	10	352	0	1		756097	35297	4.66832	1	1.32258e-06	1437.35	110.565	25	2.87949
#258 ret+_009.tif	Aug 17, 2015	3:22:36 PM	C:\Users\LRI\Documents\Sebastian\2015\150813_quant\#258ret+\vsi\#258 ret+_009.tif	21	255	10	352	0	1		876134	43998	5.02183	0	0	1086.42	37.4627	58	2.45264
Average #258 RP											970983	55859	5.60672	1.5	1.4121e-06	1946.53	55.424	83.125	2.1621
Data as plotted
Vessel area			Vessel length			Vessel junctions
Pdgfbret/+	Pdgfbret/ret		Pdgfbret/+	Pdgfbret/ret		Pdgfbret/+	Pdgfbret/ret
50.4085	91.9559		50.4085	91.9559		17.2	18.5556
49.3097	80.2882		49.3097	80.2882		14.8	31.6667
107.986	96.388		107.986	96.388		15	24.75
77.3795	80.0156		77.3795	80.0156		7.8	14.2222
49.001	128.88		49.001	128.88		2.75	36.3
81.7408	107.594		81.7408	107.594		5	35.9
55.859	118.422		55.859	118.422		1.5	27.4546
	90.0201			90.0201			21.6

[truncated: 16 more sheets: Fig4C, Fig4C_ii, Fig4E+S4D, Fig4G, Fig4H+S6A, Fig4J, Fig5C+S9E+S10A, Fig6B+6C, Fig7E, Fig7F, Fig7G+S13D, FigS2A, FigS2B, FigS4C, FigS4E, FigS7B]
